# Supplementary material for: De novo synthesis, structural assignment and biological evaluation of pseudopaline, a metallophore produced by Pseudomonas aeruginosa
Source: Chem Sci. 2019 May 30;10(27):6635–41. doi: 10.1039/c9sc01405e (PMC6625496; doi:10.1039/c9sc01405e)
Supplement: Supplementary file 2 [file SC-010-C9SC01405E-s002.cif]

# Electronic Supplementary Material (ESI) for Chemical Science.
# This journal is © The Royal Society of Chemistry 2019

####################################################################### 
# 
# This file contains crystal structure data downloaded from the 
# Cambridge Structural Database (CSD) hosted by the Cambridge 
# Crystallographic Data Centre (CCDC).
# 
# Full information about CCDC data access policies and citation 
# guidelines are available at http://www.ccdc.cam.ac.uk/access/V1 
# 
# Audit and citation data items may have been added by the CCDC. 
# Please retain this information to preserve the provenance of 
# this file and to allow appropriate attribution of the data. 
# 
#######################################################################

data_3
_database_code_depnum_ccdc_archive 'CCDC 1850196'
loop_
_audit_author_name
_audit_author_address
Sujie
;Peking Univeristy
China
;
_audit_update_record             
;
2018-06-19 deposited with the CCDC.	2019-05-28 downloaded from the CCDC.
;

_audit_creation_method           SHELXL-2014/7
_shelx_SHELXL_version_number     2014/7
_chemical_name_systematic        Pseudopaline
_chemical_name_common            ?
_chemical_melting_point          ?
_chemical_formula_moiety         ?
_chemical_formula_sum            'C32 H30 N4 O8 S'
_chemical_formula_weight         630.66

loop_
_atom_type_symbol
_atom_type_description
_atom_type_scat_dispersion_real
_atom_type_scat_dispersion_imag
_atom_type_scat_source
C C 0.0033 0.0016 'International Tables Vol C Tables 4.2.6.8 and 6.1.1.4'
H H 0.0000 0.0000 'International Tables Vol C Tables 4.2.6.8 and 6.1.1.4'
N N 0.0061 0.0033 'International Tables Vol C Tables 4.2.6.8 and 6.1.1.4'
O O 0.0106 0.0060 'International Tables Vol C Tables 4.2.6.8 and 6.1.1.4'
S S 0.1246 0.1234 'International Tables Vol C Tables 4.2.6.8 and 6.1.1.4'

_space_group_crystal_system      orthorhombic
_space_group_IT_number           19
_space_group_name_H-M_alt        'P 21 21 21'
_space_group_name_Hall           'P 2ac 2ab'

_shelx_space_group_comment       
;
The symmetry employed for this shelxl refinement is uniquely defined
by the following loop, which should always be used as a source of
symmetry information in preference to the above space-group names.
They are only intended as comments.
;

loop_
_space_group_symop_operation_xyz
'x, y, z'
'-x+1/2, -y, z+1/2'
'-x, y+1/2, -z+1/2'
'x+1/2, -y+1/2, -z'

_cell_length_a                   7.7277(2)
_cell_length_b                   11.2221(3)
_cell_length_c                   35.0781(8)
_cell_angle_alpha                90
_cell_angle_beta                 90
_cell_angle_gamma                90
_cell_volume                     3042.01(13)
_cell_formula_units_Z            4
_cell_measurement_temperature    179.99(11)
_cell_measurement_reflns_used    26014
_cell_measurement_theta_min      1.9070
_cell_measurement_theta_max      28.2820

_exptl_crystal_description       rod-like
_exptl_crystal_colour            colorless
_exptl_crystal_density_meas      ?
_exptl_crystal_density_method    ?
_exptl_crystal_density_diffrn    1.377
_exptl_crystal_F_000             1320
_exptl_transmission_factor_min   ?
_exptl_transmission_factor_max   ?
_exptl_crystal_size_max          0.3
_exptl_crystal_size_mid          0.08
_exptl_crystal_size_min          0.04
_exptl_absorpt_coefficient_mu    0.165
_shelx_estimated_absorpt_T_min   ?
_shelx_estimated_absorpt_T_max   ?
_exptl_absorpt_correction_T_min  0.63969
_exptl_absorpt_correction_T_max  1.00000
_exptl_absorpt_correction_type   multi-scan
_exptl_absorpt_process_details   
;
CrysAlisPro 1.171.39.29a (Rigaku Oxford Diffraction, 2015)
Empirical absorption correction using spherical harmonics,
 implemented in SCALE3 ABSPACK scaling algorithm.
;
_exptl_absorpt_special_details   ?
_diffrn_ambient_temperature      179.99(11)
_diffrn_radiation_wavelength     0.71073
_diffrn_radiation_type           MoK\a
_diffrn_source                   ?
_diffrn_measurement_device_type  'XtaLAB AFC12 (RINC): Kappa single'
_diffrn_measurement_method       ?
_diffrn_detector_area_resol_mean ?
_diffrn_reflns_number            68493
_diffrn_reflns_av_unetI/netI     0.0269
_diffrn_reflns_av_R_equivalents  0.0496
_diffrn_reflns_limit_h_min       -10
_diffrn_reflns_limit_h_max       10
_diffrn_reflns_limit_k_min       -14
_diffrn_reflns_limit_k_max       14
_diffrn_reflns_limit_l_min       -45
_diffrn_reflns_limit_l_max       45
_diffrn_reflns_theta_min         1.905
_diffrn_reflns_theta_max         27.484
_diffrn_reflns_theta_full        25.242
_diffrn_measured_fraction_theta_max 0.999
_diffrn_measured_fraction_theta_full 0.999
_diffrn_reflns_Laue_measured_fraction_max 0.999
_diffrn_reflns_Laue_measured_fraction_full 0.999
_diffrn_reflns_point_group_measured_fraction_max 1.000
_diffrn_reflns_point_group_measured_fraction_full 1.000
_reflns_number_total             6961
_reflns_number_gt                6424
_reflns_threshold_expression     'I > 2\s(I)'
_reflns_Friedel_coverage         0.759
_reflns_Friedel_fraction_max     1.000
_reflns_Friedel_fraction_full    1.000

_reflns_special_details          
;
 Reflections were merged by SHELXL according to the crystal
 class for the calculation of statistics and refinement.
 
 _reflns_Friedel_fraction is defined as the number of unique
 Friedel pairs measured divided by the number that would be
 possible theoretically, ignoring centric projections and
 systematic absences.
;

_computing_data_collection       ?
_computing_cell_refinement       ?
_computing_data_reduction        ?
_computing_structure_solution    ?
_computing_structure_refinement  'SHELXL-2014/7 (Sheldrick, 2014)'
_computing_molecular_graphics    ?
_computing_publication_material  ?
_refine_special_details          ?
_refine_ls_structure_factor_coef Fsqd
_refine_ls_matrix_type           full
_refine_ls_weighting_scheme      calc
_refine_ls_weighting_details     
'w=1/[\s^2^(Fo^2^)+(0.0553P)^2^+0.4624P] where P=(Fo^2^+2Fc^2^)/3'
_atom_sites_solution_primary     ?
_atom_sites_solution_secondary   ?
_atom_sites_solution_hydrogens   geom
_refine_ls_hydrogen_treatment    constr
_refine_ls_extinction_method     none
_refine_ls_extinction_coef       .
_refine_ls_abs_structure_details 
;
 Flack x determined using 2583 quotients [(I+)-(I-)]/[(I+)+(I-)]
 (Parsons, Flack and Wagner, Acta Cryst. B69 (2013) 249-259).
;
_refine_ls_abs_structure_Flack   -0.03(2)
_chemical_absolute_configuration ad
_refine_ls_number_reflns         6961
_refine_ls_number_parameters     406
_refine_ls_number_restraints     0
_refine_ls_R_factor_all          0.0391
_refine_ls_R_factor_gt           0.0344
_refine_ls_wR_factor_ref         0.0907
_refine_ls_wR_factor_gt          0.0881
_refine_ls_goodness_of_fit_ref   1.017
_refine_ls_restrained_S_all      1.017
_refine_ls_shift/su_max          0.000
_refine_ls_shift/su_mean         0.000

loop_
_atom_site_label
_atom_site_type_symbol
_atom_site_fract_x
_atom_site_fract_y
_atom_site_fract_z
_atom_site_U_iso_or_equiv
_atom_site_adp_type
_atom_site_occupancy
_atom_site_site_symmetry_order
_atom_site_calc_flag
_atom_site_refinement_flags_posn
_atom_site_refinement_flags_adp
_atom_site_refinement_flags_occupancy
_atom_site_disorder_assembly
_atom_site_disorder_group
S1 S 0.75894(6) 0.39358(4) 0.42238(2) 0.02187(12) Uani 1 1 d . . . . .
O1 O 0.86014(19) 0.41427(15) 0.45583(5) 0.0319(4) Uani 1 1 d . . . . .
O2 O 0.8176(2) 0.43610(14) 0.38607(4) 0.0291(4) Uani 1 1 d . . . . .
O3 O 0.7008(3) 0.6569(3) 0.49732(8) 0.0838(9) Uani 1 1 d . . . . .
O4 O 0.8011(3) 0.66665(19) 0.44074(8) 0.0588(6) Uani 1 1 d . . . . .
O5 O 1.0660(2) 0.22316(17) 0.39269(5) 0.0377(4) Uani 1 1 d . . . . .
O6 O 0.9755(2) 0.16502(18) 0.33525(5) 0.0349(4) Uani 1 1 d . . . . .
O7 O 0.6647(3) 0.09499(17) 0.20498(5) 0.0535(6) Uani 1 1 d . . . . .
O8 O 0.6082(3) -0.09878(17) 0.21557(5) 0.0443(4) Uani 1 1 d . . . . .
N1 N 0.6935(3) 0.63494(19) 0.46362(7) 0.0410(6) Uani 1 1 d . . . . .
N2 N 0.7203(2) 0.25308(15) 0.41753(5) 0.0239(4) Uani 1 1 d . . . . .
N3 N 0.5941(3) 0.01400(19) 0.32696(6) 0.0369(5) Uani 1 1 d . . . . .
N4 N 0.6190(3) 0.03513(16) 0.26468(5) 0.0273(4) Uani 1 1 d . . . . .
C1 C 0.5543(2) 0.46042(18) 0.43212(6) 0.0210(4) Uani 1 1 d . . . . .
C2 C 0.4020(3) 0.4040(2) 0.42163(6) 0.0293(5) Uani 1 1 d . . . . .
H2 H 0.4063 0.3291 0.4103 0.035 Uiso 1 1 calc R U . . .
C3 C 0.2434(3) 0.4582(2) 0.42785(7) 0.0391(6) Uani 1 1 d . . . . .
H3 H 0.1423 0.4199 0.4203 0.047 Uiso 1 1 calc R U . . .
C4 C 0.2343(3) 0.5685(2) 0.44506(7) 0.0361(5) Uani 1 1 d . . . . .
H4 H 0.1275 0.6050 0.4488 0.043 Uiso 1 1 calc R U . . .
C5 C 0.3841(3) 0.6245(2) 0.45669(7) 0.0311(5) Uani 1 1 d . . . . .
H5 H 0.3794 0.6982 0.4687 0.037 Uiso 1 1 calc R U . . .
C6 C 0.5407(3) 0.56991(19) 0.45023(6) 0.0251(4) Uani 1 1 d . . . . .
C7 C 0.6984(3) 0.1800(2) 0.45284(7) 0.0336(5) Uani 1 1 d . . . . .
H7 H 0.6798 0.2330 0.4747 0.040 Uiso 1 1 calc R U . . .
C8 C 0.5463(4) 0.0911(3) 0.45005(8) 0.0463(7) Uani 1 1 d . . . . .
H8A H 0.4843 0.1010 0.4262 0.056 Uiso 1 1 calc R U . . .
H8B H 0.4661 0.1020 0.4710 0.056 Uiso 1 1 calc R U . . .
C9 C 0.6336(7) -0.0332(3) 0.45203(12) 0.0734(12) Uani 1 1 d . . . . .
H9A H 0.5832 -0.0807 0.4723 0.088 Uiso 1 1 calc R U . . .
H9B H 0.6195 -0.0755 0.4281 0.088 Uiso 1 1 calc R U . . .
C10 C 0.8135(6) -0.0107(3) 0.45949(8) 0.0631(10) Uani 1 1 d . . . . .
H10 H 0.8942 -0.0710 0.4632 0.076 Uiso 1 1 calc R U . . .
C11 C 0.8531(4) 0.1021(3) 0.46050(7) 0.0500(7) Uani 1 1 d . . . . .
H11 H 0.9637 0.1310 0.4654 0.060 Uiso 1 1 calc R U . . .
C12 C 0.7585(3) 0.19126(18) 0.38149(6) 0.0220(4) Uani 1 1 d . . . . .
H12 H 0.7368 0.1068 0.3867 0.026 Uiso 1 1 calc R U . . .
C13 C 0.9522(3) 0.19827(19) 0.37112(6) 0.0238(4) Uani 1 1 d . . . . .
C14 C 1.1548(3) 0.1515(2) 0.32234(7) 0.0338(5) Uani 1 1 d . . . . .
H14A H 1.2213 0.1063 0.3408 0.041 Uiso 1 1 calc R U . . .
H14B H 1.2086 0.2290 0.3192 0.041 Uiso 1 1 calc R U . . .
C15 C 1.1484(3) 0.0869(2) 0.28502(6) 0.0297(5) Uani 1 1 d . . . . .
C16 C 1.0835(4) -0.0282(3) 0.28278(9) 0.0475(7) Uani 1 1 d . . . . .
H16 H 1.0446 -0.0664 0.3047 0.057 Uiso 1 1 calc R U . . .
C17 C 1.0765(4) -0.0860(3) 0.24795(10) 0.0564(8) Uani 1 1 d . . . . .
H17 H 1.0320 -0.1629 0.2466 0.068 Uiso 1 1 calc R U . . .
C18 C 1.1339(4) -0.0319(3) 0.21580(9) 0.0573(9) Uani 1 1 d . . . . .
H18 H 1.1280 -0.0714 0.1925 0.069 Uiso 1 1 calc R U . . .
C19 C 1.2004(4) 0.0807(3) 0.21756(8) 0.0525(8) Uani 1 1 d . . . . .
H19 H 1.2411 0.1174 0.1955 0.063 Uiso 1 1 calc R U . . .
C20 C 1.2073(3) 0.1404(2) 0.25215(7) 0.0381(6) Uani 1 1 d . . . . .
H20 H 1.2522 0.2172 0.2532 0.046 Uiso 1 1 calc R U . . .
C21 C 0.6325(3) 0.2239(2) 0.34915(6) 0.0264(4) Uani 1 1 d . . . . .
H21A H 0.5176 0.2341 0.3598 0.032 Uiso 1 1 calc R U . . .
H21B H 0.6675 0.2995 0.3382 0.032 Uiso 1 1 calc R U . . .
C22 C 0.6245(3) 0.13288(19) 0.31822(6) 0.0244(4) Uani 1 1 d . . . . .
C23 C 0.6398(3) 0.1475(2) 0.28036(6) 0.0281(5) Uani 1 1 d . . . . .
H23 H 0.6601 0.2184 0.2674 0.034 Uiso 1 1 calc R U . . .
C24 C 0.5919(4) -0.0405(2) 0.29440(7) 0.0364(6) Uani 1 1 d . . . . .
H24 H 0.5738 -0.1220 0.2917 0.044 Uiso 1 1 calc R U . . .
C25 C 0.6285(3) 0.0007(2) 0.22621(7) 0.0350(5) Uani 1 1 d . . . . .
C26 C 0.6846(7) 0.0691(3) 0.16412(8) 0.0752(13) Uani 1 1 d . . . . .
H26A H 0.5746 0.0455 0.1532 0.090 Uiso 1 1 calc R U . . .
H26B H 0.7671 0.0051 0.1603 0.090 Uiso 1 1 calc R U . . .
C27 C 0.7481(5) 0.1809(2) 0.14592(7) 0.0482(7) Uani 1 1 d . . . . .
C28 C 0.6401(5) 0.2728(3) 0.13703(9) 0.0573(8) Uani 1 1 d . . . . .
H28 H 0.5228 0.2663 0.1425 0.069 Uiso 1 1 calc R U . . .
C29 C 0.7007(6) 0.3738(3) 0.12028(10) 0.0724(11) Uani 1 1 d . . . . .
H29 H 0.6239 0.4351 0.1147 0.087 Uiso 1 1 calc R U . . .
C30 C 0.8680(7) 0.3869(4) 0.11162(10) 0.0790(13) Uani 1 1 d . . . . .
H30 H 0.9062 0.4568 0.1001 0.095 Uiso 1 1 calc R U . . .
C31 C 0.9805(6) 0.3000(4) 0.11945(12) 0.0787(13) Uani 1 1 d . . . . .
H31 H 1.0966 0.3093 0.1132 0.094 Uiso 1 1 calc R U . . .
C32 C 0.9240(5) 0.1943(4) 0.13721(10) 0.0671(11) Uani 1 1 d . . . . .
H32 H 1.0025 0.1342 0.1431 0.080 Uiso 1 1 calc R U . . .

loop_
_atom_site_aniso_label
_atom_site_aniso_U_11
_atom_site_aniso_U_22
_atom_site_aniso_U_33
_atom_site_aniso_U_23
_atom_site_aniso_U_13
_atom_site_aniso_U_12
S1 0.01671(19) 0.0232(2) 0.0257(2) -0.0071(2) 0.00297(19) -0.00154(19)
O1 0.0231(7) 0.0356(9) 0.0371(9) -0.0143(7) -0.0054(6) 0.0010(7)
O2 0.0288(7) 0.0251(8) 0.0334(9) -0.0052(6) 0.0107(6) -0.0050(6)
O3 0.0606(14) 0.113(2) 0.0774(17) -0.0663(16) 0.0094(12) -0.0375(15)
O4 0.0367(10) 0.0426(11) 0.0970(18) 0.0014(11) 0.0230(11) -0.0134(9)
O5 0.0284(8) 0.0502(11) 0.0346(9) -0.0187(8) -0.0027(7) 0.0027(8)
O6 0.0225(7) 0.0573(11) 0.0249(8) -0.0122(8) 0.0034(6) 0.0009(7)
O7 0.1025(17) 0.0359(10) 0.0221(8) -0.0041(8) 0.0027(9) -0.0077(11)
O8 0.0658(12) 0.0314(9) 0.0356(10) -0.0135(8) -0.0033(8) -0.0005(9)
N1 0.0312(10) 0.0291(11) 0.0628(15) -0.0188(10) 0.0116(10) -0.0074(8)
N2 0.0297(9) 0.0209(8) 0.0210(9) -0.0041(7) 0.0040(7) -0.0012(7)
N3 0.0516(13) 0.0314(11) 0.0277(10) -0.0021(8) 0.0035(9) -0.0121(10)
N4 0.0347(10) 0.0238(9) 0.0235(9) -0.0046(7) -0.0024(8) -0.0003(8)
C1 0.0181(9) 0.0241(10) 0.0207(10) -0.0024(8) 0.0031(7) 0.0000(8)
C2 0.0201(9) 0.0366(12) 0.0313(11) -0.0133(10) 0.0021(8) -0.0028(9)
C3 0.0190(9) 0.0606(16) 0.0377(13) -0.0181(12) -0.0013(10) 0.0006(11)
C4 0.0253(11) 0.0516(15) 0.0315(12) -0.0022(10) 0.0030(9) 0.0124(10)
C5 0.0353(11) 0.0272(12) 0.0307(12) -0.0015(9) 0.0097(9) 0.0074(9)
C6 0.0244(10) 0.0237(10) 0.0271(11) -0.0025(9) 0.0055(8) -0.0031(8)
C7 0.0480(14) 0.0318(12) 0.0210(10) -0.0018(9) 0.0072(9) -0.0013(10)
C8 0.0608(17) 0.0404(15) 0.0378(14) -0.0006(12) 0.0153(13) -0.0126(14)
C9 0.122(4) 0.0325(16) 0.065(2) 0.0095(15) -0.019(2) -0.006(2)
C10 0.107(3) 0.0497(19) 0.0325(15) 0.0072(13) -0.0006(16) 0.0317(19)
C11 0.0593(17) 0.0601(19) 0.0305(13) 0.0116(13) 0.0029(12) 0.0153(16)
C12 0.0259(9) 0.0202(9) 0.0199(9) -0.0045(7) 0.0023(8) -0.0007(9)
C13 0.0274(10) 0.0199(10) 0.0241(10) -0.0036(8) -0.0001(8) 0.0009(8)
C14 0.0200(10) 0.0486(14) 0.0329(12) -0.0101(11) 0.0031(9) -0.0023(9)
C15 0.0212(9) 0.0365(13) 0.0314(12) -0.0054(10) 0.0019(8) 0.0030(9)
C16 0.0461(15) 0.0440(16) 0.0525(17) -0.0070(13) 0.0078(13) -0.0086(13)
C17 0.0490(16) 0.0451(17) 0.075(2) -0.0273(16) -0.0023(15) -0.0038(14)
C18 0.0470(16) 0.077(2) 0.0476(18) -0.0334(16) -0.0037(14) 0.0148(17)
C19 0.0524(16) 0.076(2) 0.0289(13) -0.0041(14) 0.0055(11) 0.0126(16)
C20 0.0371(13) 0.0425(14) 0.0345(13) -0.0005(11) 0.0050(10) 0.0051(11)
C21 0.0253(10) 0.0275(11) 0.0265(11) -0.0077(9) -0.0012(8) 0.0036(9)
C22 0.0211(9) 0.0266(11) 0.0256(10) -0.0038(8) -0.0007(8) -0.0006(8)
C23 0.0340(11) 0.0223(10) 0.0279(11) -0.0033(9) -0.0035(9) -0.0005(9)
C24 0.0534(15) 0.0243(11) 0.0315(12) -0.0043(9) -0.0004(11) -0.0100(11)
C25 0.0461(13) 0.0316(12) 0.0273(12) -0.0057(10) -0.0027(10) 0.0015(11)
C26 0.150(4) 0.0534(19) 0.0221(14) -0.0095(12) 0.0080(18) -0.001(2)
C27 0.081(2) 0.0425(14) 0.0212(11) -0.0033(10) 0.0003(14) 0.0143(16)
C28 0.068(2) 0.062(2) 0.0415(16) -0.0056(14) 0.0071(15) 0.0251(17)
C29 0.114(3) 0.053(2) 0.0503(19) 0.0060(16) -0.001(2) 0.027(2)
C30 0.130(4) 0.057(2) 0.051(2) -0.0063(17) 0.032(2) 0.002(3)
C31 0.084(3) 0.087(3) 0.065(2) -0.029(2) 0.029(2) -0.011(2)
C32 0.083(3) 0.066(2) 0.0521(19) -0.0202(17) -0.0100(18) 0.038(2)

_geom_special_details            
;
 All esds (except the esd in the dihedral angle between two l.s. planes)
 are estimated using the full covariance matrix.  The cell esds are taken
 into account individually in the estimation of esds in distances, angles
 and torsion angles; correlations between esds in cell parameters are only
 used when they are defined by crystal symmetry.  An approximate (isotropic)
 treatment of cell esds is used for estimating esds involving l.s. planes.
;

loop_
_geom_bond_atom_site_label_1
_geom_bond_atom_site_label_2
_geom_bond_distance
_geom_bond_site_symmetry_2
_geom_bond_publ_flag
S1 O1 1.4290(16) . ?
S1 O2 1.4338(16) . ?
S1 N2 1.6138(18) . ?
S1 C1 1.783(2) . ?
O3 N1 1.209(3) . ?
O4 N1 1.209(3) . ?
O5 C13 1.193(3) . ?
O6 C13 1.325(3) . ?
O6 C14 1.466(3) . ?
O7 C25 1.324(3) . ?
O7 C26 1.470(3) . ?
O8 C25 1.187(3) . ?
N1 C6 1.466(3) . ?
N2 C12 1.472(2) . ?
N2 C7 1.495(3) . ?
N3 C24 1.296(3) . ?
N3 C22 1.389(3) . ?
N4 C24 1.361(3) . ?
N4 C23 1.385(3) . ?
N4 C25 1.405(3) . ?
C1 C6 1.387(3) . ?
C1 C2 1.386(3) . ?
C2 C3 1.386(3) . ?
C2 H2 0.9300 . ?
C3 C4 1.379(4) . ?
C3 H3 0.9300 . ?
C4 C5 1.379(4) . ?
C4 H4 0.9300 . ?
C5 C6 1.375(3) . ?
C5 H5 0.9300 . ?
C7 C11 1.505(4) . ?
C7 C8 1.545(4) . ?
C7 H7 0.9800 . ?
C8 C9 1.551(5) . ?
C8 H8A 0.9700 . ?
C8 H8B 0.9700 . ?
C9 C10 1.437(6) . ?
C9 H9A 0.9700 . ?
C9 H9B 0.9700 . ?
C10 C11 1.303(5) . ?
C10 H10 0.9300 . ?
C11 H11 0.9300 . ?
C12 C21 1.539(3) . ?
C12 C13 1.543(3) . ?
C12 H12 0.9800 . ?
C14 C15 1.498(3) . ?
C14 H14A 0.9700 . ?
C14 H14B 0.9700 . ?
C15 C20 1.377(3) . ?
C15 C16 1.387(4) . ?
C16 C17 1.385(4) . ?
C16 H16 0.9300 . ?
C17 C18 1.356(5) . ?
C17 H17 0.9300 . ?
C18 C19 1.364(5) . ?
C18 H18 0.9300 . ?
C19 C20 1.387(4) . ?
C19 H19 0.9300 . ?
C20 H20 0.9300 . ?
C21 C22 1.491(3) . ?
C21 H21A 0.9700 . ?
C21 H21B 0.9700 . ?
C22 C23 1.343(3) . ?
C23 H23 0.9300 . ?
C24 H24 0.9300 . ?
C26 C27 1.490(5) . ?
C26 H26A 0.9700 . ?
C26 H26B 0.9700 . ?
C27 C28 1.363(4) . ?
C27 C32 1.401(5) . ?
C28 C29 1.360(5) . ?
C28 H28 0.9300 . ?
C29 C30 1.336(7) . ?
C29 H29 0.9300 . ?
C30 C31 1.334(7) . ?
C30 H30 0.9300 . ?
C31 C32 1.410(6) . ?
C31 H31 0.9300 . ?
C32 H32 0.9300 . ?

loop_
_geom_angle_atom_site_label_1
_geom_angle_atom_site_label_2
_geom_angle_atom_site_label_3
_geom_angle
_geom_angle_site_symmetry_1
_geom_angle_site_symmetry_3
_geom_angle_publ_flag
O1 S1 O2 120.17(10) . . ?
O1 S1 N2 110.28(10) . . ?
O2 S1 N2 106.86(9) . . ?
O1 S1 C1 105.05(9) . . ?
O2 S1 C1 108.08(10) . . ?
N2 S1 C1 105.48(9) . . ?
C13 O6 C14 116.81(17) . . ?
C25 O7 C26 114.4(2) . . ?
O4 N1 O3 123.9(2) . . ?
O4 N1 C6 119.2(2) . . ?
O3 N1 C6 116.9(2) . . ?
C12 N2 C7 118.39(17) . . ?
C12 N2 S1 120.92(14) . . ?
C7 N2 S1 118.02(14) . . ?
C24 N3 C22 105.1(2) . . ?
C24 N4 C23 106.33(18) . . ?
C24 N4 C25 124.9(2) . . ?
C23 N4 C25 128.7(2) . . ?
C6 C1 C2 117.48(19) . . ?
C6 C1 S1 121.85(15) . . ?
C2 C1 S1 120.67(16) . . ?
C3 C2 C1 120.6(2) . . ?
C3 C2 H2 119.7 . . ?
C1 C2 H2 119.7 . . ?
C4 C3 C2 120.6(2) . . ?
C4 C3 H3 119.7 . . ?
C2 C3 H3 119.7 . . ?
C3 C4 C5 119.7(2) . . ?
C3 C4 H4 120.2 . . ?
C5 C4 H4 120.2 . . ?
C6 C5 C4 119.2(2) . . ?
C6 C5 H5 120.4 . . ?
C4 C5 H5 120.4 . . ?
C5 C6 C1 122.5(2) . . ?
C5 C6 N1 115.76(19) . . ?
C1 C6 N1 121.76(19) . . ?
N2 C7 C11 112.1(2) . . ?
N2 C7 C8 112.8(2) . . ?
C11 C7 C8 103.9(2) . . ?
N2 C7 H7 109.3 . . ?
C11 C7 H7 109.3 . . ?
C8 C7 H7 109.3 . . ?
C7 C8 C9 104.3(3) . . ?
C7 C8 H8A 110.9 . . ?
C9 C8 H8A 110.9 . . ?
C7 C8 H8B 110.9 . . ?
C9 C8 H8B 110.9 . . ?
H8A C8 H8B 108.9 . . ?
C10 C9 C8 105.7(3) . . ?
C10 C9 H9A 110.6 . . ?
C8 C9 H9A 110.6 . . ?
C10 C9 H9B 110.6 . . ?
C8 C9 H9B 110.6 . . ?
H9A C9 H9B 108.7 . . ?
C11 C10 C9 113.8(3) . . ?
C11 C10 H10 123.1 . . ?
C9 C10 H10 123.1 . . ?
C10 C11 C7 111.9(3) . . ?
C10 C11 H11 124.1 . . ?
C7 C11 H11 124.1 . . ?
N2 C12 C21 113.21(16) . . ?
N2 C12 C13 111.92(17) . . ?
C21 C12 C13 115.34(17) . . ?
N2 C12 H12 105.1 . . ?
C21 C12 H12 105.1 . . ?
C13 C12 H12 105.1 . . ?
O5 C13 O6 124.6(2) . . ?
O5 C13 C12 125.28(19) . . ?
O6 C13 C12 109.97(17) . . ?
O6 C14 C15 106.79(17) . . ?
O6 C14 H14A 110.4 . . ?
C15 C14 H14A 110.4 . . ?
O6 C14 H14B 110.4 . . ?
C15 C14 H14B 110.4 . . ?
H14A C14 H14B 108.6 . . ?
C20 C15 C16 118.5(2) . . ?
C20 C15 C14 120.7(2) . . ?
C16 C15 C14 120.8(2) . . ?
C17 C16 C15 120.0(3) . . ?
C17 C16 H16 120.0 . . ?
C15 C16 H16 120.0 . . ?
C18 C17 C16 120.7(3) . . ?
C18 C17 H17 119.6 . . ?
C16 C17 H17 119.6 . . ?
C17 C18 C19 120.0(3) . . ?
C17 C18 H18 120.0 . . ?
C19 C18 H18 120.0 . . ?
C18 C19 C20 120.1(3) . . ?
C18 C19 H19 120.0 . . ?
C20 C19 H19 120.0 . . ?
C15 C20 C19 120.6(3) . . ?
C15 C20 H20 119.7 . . ?
C19 C20 H20 119.7 . . ?
C22 C21 C12 113.57(17) . . ?
C22 C21 H21A 108.9 . . ?
C12 C21 H21A 108.9 . . ?
C22 C21 H21B 108.9 . . ?
C12 C21 H21B 108.9 . . ?
H21A C21 H21B 107.7 . . ?
C23 C22 N3 110.53(19) . . ?
C23 C22 C21 129.2(2) . . ?
N3 C22 C21 120.26(19) . . ?
C22 C23 N4 105.7(2) . . ?
C22 C23 H23 127.1 . . ?
N4 C23 H23 127.1 . . ?
N3 C24 N4 112.3(2) . . ?
N3 C24 H24 123.9 . . ?
N4 C24 H24 123.9 . . ?
O8 C25 O7 127.0(2) . . ?
O8 C25 N4 123.6(2) . . ?
O7 C25 N4 109.4(2) . . ?
O7 C26 C27 106.6(2) . . ?
O7 C26 H26A 110.4 . . ?
C27 C26 H26A 110.4 . . ?
O7 C26 H26B 110.4 . . ?
C27 C26 H26B 110.4 . . ?
H26A C26 H26B 108.6 . . ?
C28 C27 C32 117.6(3) . . ?
C28 C27 C26 122.2(4) . . ?
C32 C27 C26 120.2(3) . . ?
C29 C28 C27 121.2(4) . . ?
C29 C28 H28 119.4 . . ?
C27 C28 H28 119.4 . . ?
C30 C29 C28 121.6(4) . . ?
C30 C29 H29 119.2 . . ?
C28 C29 H29 119.2 . . ?
C29 C30 C31 120.2(4) . . ?
C29 C30 H30 119.9 . . ?
C31 C30 H30 119.9 . . ?
C30 C31 C32 120.3(4) . . ?
C30 C31 H31 119.9 . . ?
C32 C31 H31 119.9 . . ?
C27 C32 C31 119.2(3) . . ?
C27 C32 H32 120.4 . . ?
C31 C32 H32 120.4 . . ?

_refine_diff_density_max         0.247
_refine_diff_density_min         -0.284
_refine_diff_density_rms         0.037

_shelx_res_file                  
;

    3.res created by SHELXL-2014/7


TITL 3_a.res in P2(1)2(1)2(1)
REM Old TITL 3 in P2(1)2(1)2(1)
REM SHELXT solution in P2(1)2(1)2(1)
REM R1 0.127, Rweak 0.037, Alpha 0.003, Orientation as input
REM Flack x = 0.000 ( 0.022 ) from Parsons' quotients
REM Formula found by SHELXT: C33 N5 O6 S
CELL 0.71073 7.7277 11.2221 35.0781 90 90 90
ZERR 4 0.0002 0.0003 0.0008 0 0 0
LATT -1
SYMM 0.5-X,-Y,0.5+Z
SYMM -X,0.5+Y,0.5-Z
SYMM 0.5+X,0.5-Y,-Z
SFAC C H N O S
UNIT 128 120 16 32 4

L.S. 10
PLAN  20
BOND $H
LIST 6
FMAP 2

OMIT 0   1   3
ACTA
WGHT    0.055300    0.462400
FVAR       0.16535
S1    5    0.758945    0.393578    0.422381    11.00000    0.01671    0.02321 =
         0.02568   -0.00705    0.00297   -0.00154
O1    4    0.860140    0.414271    0.455830    11.00000    0.02314    0.03557 =
         0.03708   -0.01427   -0.00537    0.00103
O2    4    0.817550    0.436104    0.386065    11.00000    0.02880    0.02507 =
         0.03344   -0.00519    0.01073   -0.00501
O3    4    0.700754    0.656881    0.497323    11.00000    0.06056    0.11332 =
         0.07740   -0.06628    0.00945   -0.03750
O4    4    0.801074    0.666650    0.440740    11.00000    0.03667    0.04261 =
         0.09700    0.00138    0.02299   -0.01341
O5    4    1.066021    0.223157    0.392692    11.00000    0.02842    0.05019 =
         0.03459   -0.01866   -0.00270    0.00266
O6    4    0.975504    0.165018    0.335254    11.00000    0.02249    0.05730 =
         0.02495   -0.01223    0.00343    0.00085
O7    4    0.664748    0.094990    0.204979    11.00000    0.10253    0.03589 =
         0.02215   -0.00414    0.00270   -0.00774
O8    4    0.608179   -0.098779    0.215568    11.00000    0.06581    0.03141 =
         0.03557   -0.01350   -0.00330   -0.00047
N1    3    0.693543    0.634937    0.463622    11.00000    0.03119    0.02906 =
         0.06284   -0.01884    0.01158   -0.00744
N2    3    0.720264    0.253080    0.417534    11.00000    0.02968    0.02090 =
         0.02098   -0.00408    0.00404   -0.00120
N3    3    0.594089    0.013999    0.326964    11.00000    0.05156    0.03143 =
         0.02775   -0.00207    0.00355   -0.01208
N4    3    0.618983    0.035126    0.264675    11.00000    0.03474    0.02381 =
         0.02349   -0.00457   -0.00239   -0.00028
C1    1    0.554306    0.460420    0.432118    11.00000    0.01814    0.02409 =
         0.02068   -0.00245    0.00312    0.00002
C2    1    0.402019    0.404027    0.421631    11.00000    0.02014    0.03658 =
         0.03129   -0.01330    0.00208   -0.00283
AFIX  43
H2    2    0.406326    0.329135    0.410319    11.00000   -1.20000
AFIX   0
C3    1    0.243414    0.458226    0.427848    11.00000    0.01904    0.06060 =
         0.03766   -0.01806   -0.00133    0.00058
AFIX  43
H3    2    0.142285    0.419902    0.420348    11.00000   -1.20000
AFIX   0
C4    1    0.234260    0.568496    0.445060    11.00000    0.02529    0.05157 =
         0.03146   -0.00219    0.00303    0.01241
AFIX  43
H4    2    0.127538    0.604961    0.448810    11.00000   -1.20000
AFIX   0
C5    1    0.384141    0.624480    0.456691    11.00000    0.03529    0.02719 =
         0.03067   -0.00149    0.00974    0.00739
AFIX  43
H5    2    0.379354    0.698211    0.468749    11.00000   -1.20000
AFIX   0
C6    1    0.540662    0.569908    0.450233    11.00000    0.02441    0.02369 =
         0.02713   -0.00246    0.00549   -0.00311
C7    1    0.698434    0.179970    0.452844    11.00000    0.04795    0.03176 =
         0.02103   -0.00178    0.00721   -0.00131
AFIX  13
H7    2    0.679823    0.233014    0.474655    11.00000   -1.20000
AFIX   0
C8    1    0.546290    0.091104    0.450049    11.00000    0.06081    0.04040 =
         0.03784   -0.00056    0.01531   -0.01261
AFIX  23
H8A   2    0.484268    0.101020    0.426218    11.00000   -1.20000
H8B   2    0.466136    0.101965    0.471044    11.00000   -1.20000
AFIX   0
C9    1    0.633600   -0.033230    0.452031    11.00000    0.12228    0.03254 =
         0.06545    0.00950   -0.01873   -0.00553
AFIX  23
H9A   2    0.583175   -0.080677    0.472301    11.00000   -1.20000
H9B   2    0.619547   -0.075451    0.428101    11.00000   -1.20000
AFIX   0
C10   1    0.813535   -0.010684    0.459490    11.00000    0.10717    0.04973 =
         0.03254    0.00718   -0.00058    0.03167
AFIX  43
H10   2    0.894227   -0.071035    0.463248    11.00000   -1.20000
AFIX   0
C11   1    0.853127    0.102096    0.460499    11.00000    0.05932    0.06009 =
         0.03049    0.01156    0.00295    0.01528
AFIX  43
H11   2    0.963719    0.131023    0.465367    11.00000   -1.20000
AFIX   0
C12   1    0.758500    0.191260    0.381491    11.00000    0.02594    0.02018 =
         0.01991   -0.00453    0.00225   -0.00069
AFIX  13
H12   2    0.736764    0.106804    0.386741    11.00000   -1.20000
AFIX   0
C13   1    0.952217    0.198272    0.371121    11.00000    0.02738    0.01992 =
         0.02408   -0.00355   -0.00012    0.00091
C14   1    1.154827    0.151542    0.322343    11.00000    0.01998    0.04856 =
         0.03290   -0.01010    0.00308   -0.00225
AFIX  23
H14A  2    1.221267    0.106321    0.340813    11.00000   -1.20000
H14B  2    1.208600    0.229013    0.319169    11.00000   -1.20000
AFIX   0
C15   1    1.148407    0.086896    0.285020    11.00000    0.02121    0.03653 =
         0.03142   -0.00535    0.00192    0.00302
C16   1    1.083466   -0.028154    0.282779    11.00000    0.04608    0.04401 =
         0.05250   -0.00702    0.00779   -0.00864
AFIX  43
H16   2    1.044588   -0.066416    0.304681    11.00000   -1.20000
AFIX   0
C17   1    1.076502   -0.086046    0.247952    11.00000    0.04903    0.04509 =
         0.07521   -0.02726   -0.00233   -0.00382
AFIX  43
H17   2    1.031959   -0.162916    0.246597    11.00000   -1.20000
AFIX   0
C18   1    1.133936   -0.031852    0.215801    11.00000    0.04695    0.07726 =
         0.04758   -0.03344   -0.00369    0.01482
AFIX  43
H18   2    1.128030   -0.071396    0.192538    11.00000   -1.20000
AFIX   0
C19   1    1.200388    0.080662    0.217560    11.00000    0.05244    0.07606 =
         0.02890   -0.00409    0.00553    0.01256
AFIX  43
H19   2    1.241073    0.117361    0.195544    11.00000   -1.20000
AFIX   0
C20   1    1.207324    0.140363    0.252149    11.00000    0.03715    0.04255 =
         0.03447   -0.00049    0.00496    0.00506
AFIX  43
H20   2    1.252172    0.217202    0.253154    11.00000   -1.20000
AFIX   0
C21   1    0.632505    0.223863    0.349151    11.00000    0.02528    0.02748 =
         0.02655   -0.00768   -0.00116    0.00363
AFIX  23
H21A  2    0.517625    0.234076    0.359804    11.00000   -1.20000
H21B  2    0.667500    0.299510    0.338217    11.00000   -1.20000
AFIX   0
C22   1    0.624465    0.132877    0.318215    11.00000    0.02114    0.02656 =
         0.02562   -0.00375   -0.00068   -0.00064
C23   1    0.639751    0.147508    0.280364    11.00000    0.03405    0.02232 =
         0.02794   -0.00330   -0.00352   -0.00049
AFIX  43
H23   2    0.660066    0.218391    0.267378    11.00000   -1.20000
AFIX   0
C24   1    0.591884   -0.040491    0.294403    11.00000    0.05341    0.02430 =
         0.03153   -0.00434   -0.00038   -0.00995
AFIX  43
H24   2    0.573840   -0.121977    0.291663    11.00000   -1.20000
AFIX   0
C25   1    0.628456    0.000700    0.226208    11.00000    0.04614    0.03157 =
         0.02726   -0.00574   -0.00267    0.00148
C26   1    0.684623    0.069148    0.164119    11.00000    0.15017    0.05340 =
         0.02208   -0.00953    0.00802   -0.00139
AFIX  23
H26A  2    0.574591    0.045549    0.153161    11.00000   -1.20000
H26B  2    0.767094    0.005075    0.160325    11.00000   -1.20000
AFIX   0
C27   1    0.748119    0.180879    0.145919    11.00000    0.08082    0.04251 =
         0.02121   -0.00326    0.00029    0.01426
C28   1    0.640114    0.272791    0.137030    11.00000    0.06804    0.06235 =
         0.04147   -0.00563    0.00712    0.02508
AFIX  43
H28   2    0.522760    0.266319    0.142528    11.00000   -1.20000
AFIX   0
C29   1    0.700711    0.373754    0.120277    11.00000    0.11364    0.05309 =
         0.05034    0.00597   -0.00058    0.02685
AFIX  43
H29   2    0.623902    0.435133    0.114709    11.00000   -1.20000
AFIX   0
C30   1    0.868043    0.386882    0.111621    11.00000    0.12967    0.05675 =
         0.05060   -0.00632    0.03176    0.00219
AFIX  43
H30   2    0.906226    0.456751    0.100109    11.00000   -1.20000
AFIX   0
C31   1    0.980468    0.300042    0.119446    11.00000    0.08417    0.08661 =
         0.06527   -0.02908    0.02935   -0.01064
AFIX  43
H31   2    1.096600    0.309318    0.113156    11.00000   -1.20000
AFIX   0
C32   1    0.923998    0.194291    0.137206    11.00000    0.08298    0.06615 =
         0.05209   -0.02016   -0.01004    0.03814
AFIX  43
H32   2    1.002473    0.134190    0.143066    11.00000   -1.20000
AFIX   0
HKLF 4

REM  3_a.res in P2(1)2(1)2(1)
REM R1 =  0.0344 for    6424 Fo > 4sig(Fo)  and  0.0391 for all    6961 data
REM    406 parameters refined using      0 restraints

END

WGHT      0.0429      0.6516

REM Highest difference peak  0.247,  deepest hole -0.284,  1-sigma level  0.037
Q1    1   0.5523 -0.0034  0.4661  11.00000  0.05    0.25
Q2    1   0.5644  0.1238  0.2078  11.00000  0.05    0.21
Q3    1   0.6456  0.1835  0.3324  11.00000  0.05    0.18
Q4    1   0.7191  0.3144  0.4188  11.00000  0.05    0.18
Q5    1   0.7389  0.2211  0.3997  11.00000  0.05    0.18
Q6    1   0.5720  0.1220  0.1625  11.00000  0.05    0.18
Q7    1   0.5636  0.5036  0.4470  11.00000  0.05    0.17
Q8    1   0.6029  0.3245  0.1156  11.00000  0.05    0.16
Q9    1   0.6427  0.4268  0.4315  11.00000  0.05    0.16
Q10   1   0.8690  0.1251  0.1489  11.00000  0.05    0.16
Q11   1   0.7142  0.5802  0.5067  11.00000  0.05    0.16
Q12   1   1.0376  0.2288  0.1350  11.00000  0.05    0.15
Q13   1   0.4978  0.4181  0.4360  11.00000  0.05    0.15
Q14   1   0.7643  0.3441  0.1066  11.00000  0.05    0.15
Q15   1   1.0362  0.2668  0.3761  11.00000  0.05    0.14
Q16   1   1.2447  0.1002  0.2370  11.00000  0.05    0.14
Q17   1   0.8478  0.1965  0.3775  11.00000  0.05    0.14
Q18   1   0.6617  0.0815  0.2693  11.00000  0.05    0.14
Q19   1   0.6997  0.1321  0.1503  11.00000  0.05    0.14
Q20   1   1.0208  0.1634  0.3857  11.00000  0.05    0.14
;
_shelx_res_checksum              74775

_exptl_crystal_recrystallization_method 'Vapour deposition'
####################################################################### 
# 
# This file contains crystal structure data downloaded from the 
# Cambridge Structural Database (CSD) hosted by the Cambridge 
# Crystallographic Data Centre (CCDC).
# 
# Full information about CCDC data access policies and citation 
# guidelines are available at http://www.ccdc.cam.ac.uk/access/V1 
# 
# Audit and citation data items may have been added by the CCDC. 
# Please retain this information to preserve the provenance of 
# this file and to allow appropriate attribution of the data. 
# 
#######################################################################

data_3_CCDC1
_database_code_depnum_ccdc_archive 'CCDC 1863986'
loop_
_audit_author_name
_audit_author_address
Sujie
;Peking Univeristy
China
;
_audit_update_record             
;
2018-08-27 deposited with the CCDC.	2019-05-28 downloaded from the CCDC.
;

_audit_creation_method           SHELXL-2014/7
_shelx_SHELXL_version_number     2014/7
_chemical_name_systematic        ?
_chemical_name_common            ?
_chemical_melting_point          ?
_chemical_formula_moiety         ?
_chemical_formula_sum            'C51 H53 Cl6 N5 O18 S2'
_chemical_formula_weight         1300.80

loop_
_atom_type_symbol
_atom_type_description
_atom_type_scat_dispersion_real
_atom_type_scat_dispersion_imag
_atom_type_scat_source
C C 0.0033 0.0016 'International Tables Vol C Tables 4.2.6.8 and 6.1.1.4'
H H 0.0000 0.0000 'International Tables Vol C Tables 4.2.6.8 and 6.1.1.4'
N N 0.0061 0.0033 'International Tables Vol C Tables 4.2.6.8 and 6.1.1.4'
O O 0.0106 0.0060 'International Tables Vol C Tables 4.2.6.8 and 6.1.1.4'
S S 0.1246 0.1234 'International Tables Vol C Tables 4.2.6.8 and 6.1.1.4'
Cl Cl 0.1484 0.1585 'International Tables Vol C Tables 4.2.6.8 and 6.1.1.4'

_space_group_crystal_system      monoclinic
_space_group_IT_number           4
_space_group_name_H-M_alt        'P 21'
_space_group_name_Hall           'P 2yb'

_shelx_space_group_comment       
;
The symmetry employed for this shelxl refinement is uniquely defined
by the following loop, which should always be used as a source of
symmetry information in preference to the above space-group names.
They are only intended as comments.
;

loop_
_space_group_symop_operation_xyz
'x, y, z'
'-x, y+1/2, -z'

_cell_length_a                   14.5442(2)
_cell_length_b                   14.2345(2)
_cell_length_c                   14.7460(2)
_cell_angle_alpha                90
_cell_angle_beta                 106.978(2)
_cell_angle_gamma                90
_cell_volume                     2919.80(8)
_cell_formula_units_Z            2
_cell_measurement_temperature    180.00(10)
_cell_measurement_reflns_used    27649
_cell_measurement_theta_min      2.0380
_cell_measurement_theta_max      27.8690

_exptl_crystal_description       block
_exptl_crystal_colour            colorless
_exptl_crystal_density_meas      ?
_exptl_crystal_density_method    ?
_exptl_crystal_density_diffrn    1.480
_exptl_crystal_F_000             1344
_exptl_transmission_factor_min   ?
_exptl_transmission_factor_max   ?
_exptl_crystal_size_max          0.25
_exptl_crystal_size_mid          0.12
_exptl_crystal_size_min          0.08
_exptl_absorpt_coefficient_mu    0.441
_shelx_estimated_absorpt_T_min   ?
_shelx_estimated_absorpt_T_max   ?
_exptl_absorpt_correction_T_min  0.57846
_exptl_absorpt_correction_T_max  1.00000
_exptl_absorpt_correction_type   multi-scan
_exptl_absorpt_process_details   
;
CrysAlisPro 1.171.39.29a (Rigaku Oxford Diffraction, 2015)
Empirical absorption correction using spherical harmonics,
 implemented in SCALE3 ABSPACK scaling algorithm.
;
_exptl_absorpt_special_details   ?
_diffrn_ambient_temperature      180.00(10)
_diffrn_ambient_environment      N~2~
_diffrn_source                   'fine-focus sealed X-ray tube'
_diffrn_source_type              'Enhance (Mo) X-ray Source'
_diffrn_radiation_probe          x-ray
_diffrn_radiation_type           'Mo K\a'
_diffrn_radiation_wavelength     0.71073
_diffrn_radiation_monochromator  graphite
_diffrn_measurement_device       'four-circle diffractometer'
_diffrn_measurement_device_type  'XtaLAB AFC12 (RINC): Kappa single'
_diffrn_detector                 'CCD plate'
_diffrn_detector_area_resol_mean ?
_diffrn_reflns_number            68502
_diffrn_reflns_av_unetI/netI     0.0287
_diffrn_reflns_av_R_equivalents  0.0329
_diffrn_reflns_limit_h_min       -18
_diffrn_reflns_limit_h_max       18
_diffrn_reflns_limit_k_min       -18
_diffrn_reflns_limit_k_max       18
_diffrn_reflns_limit_l_min       -19
_diffrn_reflns_limit_l_max       19
_diffrn_reflns_theta_min         2.033
_diffrn_reflns_theta_max         27.485
_diffrn_reflns_theta_full        25.242
_diffrn_measured_fraction_theta_max 0.999
_diffrn_measured_fraction_theta_full 0.999
_diffrn_reflns_Laue_measured_fraction_max 0.999
_diffrn_reflns_Laue_measured_fraction_full 0.999
_diffrn_reflns_point_group_measured_fraction_max 0.999
_diffrn_reflns_point_group_measured_fraction_full 0.999
_reflns_number_total             13403
_reflns_number_gt                12142
_reflns_threshold_expression     'I > 2\s(I)'
_reflns_Friedel_coverage         0.923
_reflns_Friedel_fraction_max     0.999
_reflns_Friedel_fraction_full    0.999

_reflns_special_details          
;
 Reflections were merged by SHELXL according to the crystal
 class for the calculation of statistics and refinement.
 
 _reflns_Friedel_fraction is defined as the number of unique
 Friedel pairs measured divided by the number that would be
 possible theoretically, ignoring centric projections and
 systematic absences.
;

_computing_data_collection       ?
_computing_cell_refinement       ?
_computing_data_reduction        ?
_computing_structure_solution    ?
_computing_structure_refinement  'SHELXL-2014/7 (Sheldrick, 2014)'
_computing_molecular_graphics    ?
_computing_publication_material  ?
_refine_special_details          ?
_refine_ls_structure_factor_coef Fsqd
_refine_ls_matrix_type           full
_refine_ls_weighting_scheme      calc
_refine_ls_weighting_details     
'w=1/[\s^2^(Fo^2^)+(0.0807P)^2^+2.4718P] where P=(Fo^2^+2Fc^2^)/3'
_atom_sites_solution_primary     ?
_atom_sites_solution_secondary   ?
_atom_sites_solution_hydrogens   mixed
_refine_ls_hydrogen_treatment    mixed
_refine_ls_extinction_method     none
_refine_ls_extinction_coef       .
_refine_ls_abs_structure_details 
;
 Flack x determined using 5174 quotients [(I+)-(I-)]/[(I+)+(I-)]
 (Parsons, Flack and Wagner, Acta Cryst. B69 (2013) 249-259).
;
_refine_ls_abs_structure_Flack   0.002(11)
_chemical_absolute_configuration ad
_refine_ls_number_reflns         13403
_refine_ls_number_parameters     738
_refine_ls_number_restraints     2
_refine_ls_R_factor_all          0.0611
_refine_ls_R_factor_gt           0.0552
_refine_ls_wR_factor_ref         0.1458
_refine_ls_wR_factor_gt          0.1421
_refine_ls_goodness_of_fit_ref   1.039
_refine_ls_restrained_S_all      1.039
_refine_ls_shift/su_max          0.004
_refine_ls_shift/su_mean         0.000

loop_
_atom_site_label
_atom_site_type_symbol
_atom_site_fract_x
_atom_site_fract_y
_atom_site_fract_z
_atom_site_U_iso_or_equiv
_atom_site_adp_type
_atom_site_occupancy
_atom_site_site_symmetry_order
_atom_site_calc_flag
_atom_site_refinement_flags_posn
_atom_site_refinement_flags_adp
_atom_site_refinement_flags_occupancy
_atom_site_disorder_assembly
_atom_site_disorder_group
Cl1 Cl 0.92477(14) 0.28596(18) 0.11480(13) 0.0760(6) Uani 1 1 d . . . . .
Cl2 Cl 0.76396(13) 0.34856(16) 0.17461(19) 0.0787(6) Uani 1 1 d . . . . .
Cl3 Cl 0.94863(17) 0.3369(2) 0.30919(16) 0.0933(8) Uani 1 1 d . . . . .
C50 C 0.8728(5) 0.2884(5) 0.2088(5) 0.0527(15) Uani 1 1 d . . . . .
H50 H 0.8597 0.2234 0.2233 0.063 Uiso 1 1 calc R U . . .
Cl4 Cl -0.0257(2) 0.6821(3) 0.0656(2) 0.1249(12) Uani 1 1 d . . . . .
Cl5 Cl -0.1600(2) 0.7638(3) 0.1473(3) 0.1331(14) Uani 1 1 d . . . . .
Cl6 Cl -0.1006(5) 0.5773(4) 0.1898(5) 0.219(3) Uani 1 1 d . . . . .
C51 C -0.0675(5) 0.6850(7) 0.1638(6) 0.0669(19) Uani 1 1 d . . . . .
H51 H -0.0148 0.7065 0.2179 0.080 Uiso 1 1 calc R U . . .
S1 S 0.53611(7) 0.31239(6) 0.64174(7) 0.0201(2) Uani 1 1 d . . . . .
S2 S 0.17471(7) 0.59816(7) 0.58480(8) 0.0232(2) Uani 1 1 d . . . . .
O1 O 0.4346(2) 0.3108(2) 0.6250(2) 0.0265(6) Uani 1 1 d . . . . .
O2 O 0.5785(2) 0.2605(2) 0.5806(2) 0.0284(7) Uani 1 1 d . . . . .
O3 O 0.4282(3) 0.3744(3) 0.8213(3) 0.0471(10) Uani 1 1 d . . . . .
O4 O 0.3875(3) 0.2290(3) 0.7979(3) 0.0436(9) Uani 1 1 d . . . . .
O5 O 0.0963(2) 0.6443(2) 0.5194(3) 0.0347(8) Uani 1 1 d . . . . .
O6 O 0.2092(3) 0.6271(2) 0.6816(3) 0.0340(8) Uani 1 1 d . . . . .
O7 O -0.0508(4) 0.5642(4) 0.5863(4) 0.0785(12) Uani 1 1 d . . . . .
O8 O -0.0784(4) 0.5161(4) 0.4428(4) 0.0785(12) Uani 1 1 d . . . . .
O9 O 0.6766(2) 0.4722(3) 0.8206(2) 0.0362(8) Uani 1 1 d . . . . .
O10 O 0.8129(2) 0.4561(3) 0.7810(2) 0.0379(8) Uani 1 1 d . . . . .
O11 O 0.3569(2) 0.7747(2) 0.5999(2) 0.0260(6) Uani 1 1 d . . . . .
O12 O 0.5005(2) 0.7031(2) 0.6434(2) 0.0274(7) Uani 1 1 d . . . . .
O13 O 0.1276(3) 0.6952(3) 0.3187(3) 0.0407(8) Uani 1 1 d . . . . .
O14 O 0.2069(2) 0.7775(2) 0.4421(2) 0.0296(7) Uani 1 1 d . . . . .
H14 H 0.2511 0.7693 0.4907 0.044 Uiso 1 1 calc R U . . .
O15 O 0.3070(3) 0.4871(3) 0.1861(2) 0.0388(8) Uani 1 1 d . . . . .
H15 H 0.3616 0.4829 0.1813 0.058 Uiso 1 1 calc R U . . .
O16 O 0.3852(2) 0.5151(3) 0.3372(2) 0.0328(7) Uani 1 1 d . . . . .
O17 O 0.4597(3) 0.4901(3) 0.1315(3) 0.0416(9) Uani 1 1 d . . . . .
O18 O 0.6143(3) 0.5108(3) 0.1372(3) 0.0385(8) Uani 1 1 d . . . . .
N1 N 0.5671(2) 0.4218(2) 0.6383(3) 0.0203(7) Uani 1 1 d . . . . .
N2 N 0.4461(3) 0.2912(3) 0.8133(3) 0.0306(8) Uani 1 1 d . . . . .
N3 N 0.2655(2) 0.6056(2) 0.5415(2) 0.0199(6) Uani 1 1 d . . . . .
N4 N -0.0332(3) 0.5143(4) 0.5268(4) 0.0447(11) Uani 1 1 d . . . . .
N5 N 0.5727(3) 0.5211(3) 0.2705(3) 0.0313(8) Uani 1 1 d D . . . .
H5A H 0.523(3) 0.519(4) 0.299(4) 0.038 Uiso 1 1 d D U . . .
C1 C 0.5921(3) 0.2696(3) 0.7574(3) 0.0225(8) Uani 1 1 d . . . . .
C2 C 0.5474(3) 0.2650(3) 0.8288(3) 0.0267(9) Uani 1 1 d . . . . .
C3 C 0.5961(4) 0.2337(4) 0.9186(4) 0.0378(11) Uani 1 1 d . . . . .
H3 H 0.5645 0.2300 0.9650 0.045 Uiso 1 1 calc R U . . .
C4 C 0.6904(4) 0.2083(4) 0.9394(4) 0.0442(13) Uani 1 1 d . . . . .
H4 H 0.7233 0.1886 1.0003 0.053 Uiso 1 1 calc R U . . .
C5 C 0.7373(4) 0.2116(4) 0.8702(4) 0.0370(11) Uani 1 1 d . . . . .
H5 H 0.8014 0.1935 0.8843 0.044 Uiso 1 1 calc R U . . .
C6 C 0.6883(3) 0.2421(3) 0.7797(3) 0.0303(9) Uani 1 1 d . . . . .
H6 H 0.7199 0.2442 0.7332 0.036 Uiso 1 1 calc R U . . .
C7 C 0.6698(3) 0.4421(3) 0.6564(3) 0.0237(8) Uani 1 1 d . . . . .
H7 H 0.6997 0.3859 0.6388 0.028 Uiso 1 1 calc R U . . .
C8 C 0.7181(3) 0.4600(3) 0.7620(3) 0.0269(9) Uani 1 1 d . . . . .
C9 C 0.8661(4) 0.4668(5) 0.8810(4) 0.0447(13) Uani 1 1 d . . . . .
H9A H 0.8556 0.4125 0.9165 0.054 Uiso 1 1 calc R U . . .
H9B H 0.8440 0.5222 0.9068 0.054 Uiso 1 1 calc R U . . .
C10 C 0.9714(4) 0.4761(4) 0.8893(4) 0.0391(11) Uani 1 1 d . . . . .
C11 C 1.0039(5) 0.5027(5) 0.8163(5) 0.0559(16) Uani 1 1 d . . . . .
H11 H 0.9603 0.5120 0.7568 0.067 Uiso 1 1 calc R U . . .
C12 C 1.1002(6) 0.5160(6) 0.8286(6) 0.072(2) Uani 1 1 d . . . . .
H12 H 1.1218 0.5344 0.7779 0.086 Uiso 1 1 calc R U . . .
C13 C 1.1645(5) 0.5021(8) 0.9170(7) 0.084(3) Uani 1 1 d . . . . .
H13 H 1.2299 0.5109 0.9260 0.101 Uiso 1 1 calc R U . . .
C14 C 1.1331(5) 0.4758(9) 0.9898(6) 0.096(3) Uani 1 1 d . . . . .
H14A H 1.1768 0.4648 1.0489 0.115 Uiso 1 1 calc R U . . .
C15 C 1.0356(5) 0.4650(7) 0.9773(5) 0.067(2) Uani 1 1 d . . . . .
H15A H 1.0136 0.4502 1.0288 0.081 Uiso 1 1 calc R U . . .
C16 C 0.6853(3) 0.5232(3) 0.5932(3) 0.0250(9) Uani 1 1 d . . . . .
H16A H 0.6471 0.5768 0.6010 0.030 Uiso 1 1 calc R U . . .
H16B H 0.7524 0.5419 0.6137 0.030 Uiso 1 1 calc R U . . .
C17 C 0.6577(3) 0.4964(3) 0.4884(3) 0.0272(9) Uani 1 1 d . . . . .
H17A H 0.6931 0.4406 0.4812 0.033 Uiso 1 1 calc R U . . .
H17B H 0.5898 0.4813 0.4671 0.033 Uiso 1 1 calc R U . . .
C18 C 0.6779(3) 0.5737(3) 0.4258(3) 0.0287(9) Uani 1 1 d . . . . .
H18A H 0.7416 0.5989 0.4554 0.034 Uiso 1 1 calc R U . . .
H18B H 0.6321 0.6242 0.4217 0.034 Uiso 1 1 calc R U . . .
C19 C 0.6721(4) 0.5410(4) 0.3255(3) 0.0348(10) Uani 1 1 d . . . . .
H19A H 0.6982 0.5893 0.2937 0.042 Uiso 1 1 calc R U . . .
H19B H 0.7107 0.4848 0.3290 0.042 Uiso 1 1 calc R U . . .
C20 C 0.5431(4) 0.5075(3) 0.1776(3) 0.0325(10) Uani 1 1 d . . . . .
C21 C 0.5868(5) 0.4956(4) 0.0343(4) 0.0434(13) Uani 1 1 d . . . . .
H21A H 0.5380 0.4471 0.0174 0.052 Uiso 1 1 calc R U . . .
H21B H 0.6424 0.4736 0.0167 0.052 Uiso 1 1 calc R U . . .
C22 C 0.5490(4) 0.5835(4) -0.0201(3) 0.0364(11) Uani 1 1 d . . . . .
C23 C 0.4584(4) 0.5841(4) -0.0854(4) 0.0441(13) Uani 1 1 d . . . . .
H23 H 0.4202 0.5306 -0.0942 0.053 Uiso 1 1 calc R U . . .
C24 C 0.4244(5) 0.6655(5) -0.1383(4) 0.0534(17) Uani 1 1 d . . . . .
H24 H 0.3639 0.6652 -0.1826 0.064 Uiso 1 1 calc R U . . .
C25 C 0.4785(6) 0.7444(5) -0.1255(5) 0.0587(19) Uani 1 1 d . . . . .
H25 H 0.4549 0.7981 -0.1605 0.070 Uiso 1 1 calc R U . . .
C26 C 0.5682(6) 0.7452(5) -0.0608(5) 0.0584(18) Uani 1 1 d . . . . .
H26 H 0.6052 0.7996 -0.0517 0.070 Uiso 1 1 calc R U . . .
C27 C 0.6041(4) 0.6635(5) -0.0084(5) 0.0462(13) Uani 1 1 d . . . . .
H27 H 0.6655 0.6637 0.0344 0.055 Uiso 1 1 calc R U . . .
C28 C 0.5059(3) 0.4951(3) 0.6633(3) 0.0216(8) Uani 1 1 d . . . . .
H28A H 0.5459 0.5473 0.6938 0.026 Uiso 1 1 calc R U . . .
H28B H 0.4751 0.4692 0.7079 0.026 Uiso 1 1 calc R U . . .
C29 C 0.4291(3) 0.5305(3) 0.5755(3) 0.0195(7) Uani 1 1 d . . . . .
H29A H 0.3901 0.4781 0.5437 0.023 Uiso 1 1 calc R U . . .
H29B H 0.4597 0.5585 0.5317 0.023 Uiso 1 1 calc R U . . .
C30 C 0.3646(3) 0.6039(3) 0.6037(3) 0.0189(7) Uani 1 1 d . . . . .
H30 H 0.3610 0.5857 0.6667 0.023 Uiso 1 1 calc R U . . .
C31 C 0.4064(3) 0.7038(3) 0.6138(3) 0.0211(8) Uani 1 1 d . . . . .
C32 C 0.5501(3) 0.7942(3) 0.6557(4) 0.0293(10) Uani 1 1 d . . . . .
H32A H 0.5375 0.8292 0.7072 0.035 Uiso 1 1 calc R U . . .
H32B H 0.5287 0.8312 0.5981 0.035 Uiso 1 1 calc R U . . .
C33 C 0.6547(3) 0.7721(3) 0.6777(3) 0.0270(9) Uani 1 1 d . . . . .
C34 C 0.7014(4) 0.7766(3) 0.6080(4) 0.0313(9) Uani 1 1 d . . . . .
H34 H 0.6682 0.7968 0.5473 0.038 Uiso 1 1 calc R U . . .
C35 C 0.7972(4) 0.7510(4) 0.6285(4) 0.0384(11) Uani 1 1 d . . . . .
H35 H 0.8281 0.7551 0.5816 0.046 Uiso 1 1 calc R U . . .
C36 C 0.8468(4) 0.7198(4) 0.7169(5) 0.0455(13) Uani 1 1 d . . . . .
H36 H 0.9108 0.7018 0.7299 0.055 Uiso 1 1 calc R U . . .
C37 C 0.8016(4) 0.7153(5) 0.7863(5) 0.0533(16) Uani 1 1 d . . . . .
H37 H 0.8353 0.6945 0.8466 0.064 Uiso 1 1 calc R U . . .
C38 C 0.7058(4) 0.7416(4) 0.7673(4) 0.0427(12) Uani 1 1 d . . . . .
H38 H 0.6759 0.7386 0.8150 0.051 Uiso 1 1 calc R U . . .
C39 C 0.1423(3) 0.4774(3) 0.5857(3) 0.0240(8) Uani 1 1 d . . . . .
C40 C 0.0468(3) 0.4473(3) 0.5574(3) 0.0304(10) Uani 1 1 d . . . . .
C41 C 0.0231(4) 0.3533(4) 0.5581(4) 0.0373(11) Uani 1 1 d . . . . .
H41 H -0.0409 0.3343 0.5385 0.045 Uiso 1 1 calc R U . . .
C42 C 0.0963(4) 0.2875(4) 0.5885(4) 0.0419(12) Uani 1 1 d . . . . .
H42 H 0.0816 0.2239 0.5887 0.050 Uiso 1 1 calc R U . . .
C43 C 0.1904(4) 0.3165(4) 0.6183(4) 0.0390(11) Uani 1 1 d . . . . .
H43 H 0.2391 0.2725 0.6400 0.047 Uiso 1 1 calc R U . . .
C44 C 0.2136(3) 0.4107(3) 0.6164(4) 0.0310(10) Uani 1 1 d . . . . .
H44 H 0.2777 0.4291 0.6359 0.037 Uiso 1 1 calc R U . . .
C45 C 0.2471(3) 0.6105(3) 0.4369(3) 0.0212(8) Uani 1 1 d . . . . .
H45 H 0.3097 0.6191 0.4258 0.025 Uiso 1 1 calc R U . . .
C46 C 0.1865(3) 0.6969(3) 0.3948(3) 0.0263(9) Uani 1 1 d . . . . .
C47 C 0.2054(3) 0.5189(3) 0.3876(3) 0.0252(8) Uani 1 1 d . . . . .
H47A H 0.2388 0.4669 0.4257 0.030 Uiso 1 1 calc R U . . .
H47B H 0.1384 0.5151 0.3862 0.030 Uiso 1 1 calc R U . . .
C48 C 0.2113(3) 0.5064(3) 0.2867(3) 0.0292(9) Uani 1 1 d . . . . .
H48A H 0.1788 0.4484 0.2615 0.035 Uiso 1 1 calc R U . . .
H48B H 0.1760 0.5574 0.2482 0.035 Uiso 1 1 calc R U . . .
C49 C 0.3113(3) 0.5039(3) 0.2751(3) 0.0267(9) Uani 1 1 d . . . . .

loop_
_atom_site_aniso_label
_atom_site_aniso_U_11
_atom_site_aniso_U_22
_atom_site_aniso_U_33
_atom_site_aniso_U_23
_atom_site_aniso_U_13
_atom_site_aniso_U_12
Cl1 0.0648(11) 0.1160(18) 0.0506(9) 0.0129(10) 0.0219(8) 0.0128(11)
Cl2 0.0454(9) 0.0810(13) 0.1084(17) 0.0131(11) 0.0204(10) 0.0170(8)
Cl3 0.0725(13) 0.134(2) 0.0640(12) -0.0254(13) 0.0056(10) 0.0261(13)
C50 0.053(4) 0.047(3) 0.061(4) 0.013(3) 0.022(3) 0.010(3)
Cl4 0.0978(19) 0.196(4) 0.0903(18) -0.031(2) 0.0421(15) -0.019(2)
Cl5 0.0921(19) 0.146(3) 0.142(3) -0.045(2) 0.0034(18) 0.0355(19)
Cl6 0.306(8) 0.128(4) 0.237(6) 0.066(4) 0.098(5) -0.065(4)
C51 0.045(4) 0.094(6) 0.060(4) -0.008(4) 0.012(3) -0.012(4)
S1 0.0256(5) 0.0162(4) 0.0192(4) 0.0002(4) 0.0078(4) 0.0009(4)
S2 0.0208(4) 0.0197(4) 0.0329(5) -0.0007(4) 0.0139(4) -0.0004(4)
O1 0.0279(15) 0.0242(14) 0.0261(15) -0.0012(13) 0.0056(12) -0.0027(13)
O2 0.0435(18) 0.0215(14) 0.0235(15) -0.0034(12) 0.0149(14) 0.0021(13)
O3 0.051(2) 0.0333(19) 0.064(3) -0.0045(18) 0.028(2) 0.0067(17)
O4 0.038(2) 0.040(2) 0.056(2) 0.0024(18) 0.0194(18) -0.0095(16)
O5 0.0213(15) 0.0306(16) 0.056(2) 0.0106(15) 0.0172(15) 0.0057(13)
O6 0.0376(18) 0.0329(17) 0.0397(19) -0.0123(14) 0.0238(16) -0.0095(13)
O7 0.075(3) 0.079(3) 0.076(3) -0.004(2) 0.014(2) 0.028(2)
O8 0.075(3) 0.079(3) 0.076(3) -0.004(2) 0.014(2) 0.028(2)
O9 0.0316(17) 0.050(2) 0.0254(16) -0.0056(15) 0.0062(14) 0.0042(15)
O10 0.0231(16) 0.059(2) 0.0258(17) 0.0026(16) -0.0018(13) 0.0006(15)
O11 0.0263(15) 0.0162(13) 0.0354(17) -0.0022(12) 0.0090(13) 0.0011(11)
O12 0.0208(14) 0.0197(14) 0.0390(18) -0.0007(13) 0.0045(13) -0.0025(11)
O13 0.0368(19) 0.041(2) 0.037(2) 0.0063(16) -0.0016(16) 0.0096(16)
O14 0.0249(16) 0.0216(14) 0.0403(19) 0.0046(13) 0.0065(13) 0.0036(12)
O15 0.0338(18) 0.056(2) 0.0264(17) -0.0081(16) 0.0080(14) -0.0002(17)
O16 0.0310(17) 0.0389(18) 0.0286(16) -0.0046(14) 0.0090(14) 0.0020(14)
O17 0.043(2) 0.054(2) 0.0303(18) -0.0083(17) 0.0138(16) -0.0018(17)
O18 0.039(2) 0.048(2) 0.0324(18) 0.0022(16) 0.0166(15) 0.0101(16)
N1 0.0194(16) 0.0165(15) 0.0255(17) 0.0006(13) 0.0074(14) 0.0023(12)
N2 0.035(2) 0.032(2) 0.031(2) 0.0009(15) 0.0190(17) 0.0000(16)
N3 0.0175(15) 0.0205(15) 0.0231(16) 0.0027(13) 0.0079(13) -0.0017(13)
N4 0.025(2) 0.044(2) 0.060(3) -0.007(2) 0.004(2) -0.0014(18)
N5 0.033(2) 0.035(2) 0.0260(19) 0.0025(16) 0.0088(16) -0.0022(16)
C1 0.030(2) 0.0186(18) 0.0193(18) 0.0030(15) 0.0081(16) 0.0032(16)
C2 0.029(2) 0.026(2) 0.028(2) -0.0005(17) 0.0122(18) 0.0008(17)
C3 0.047(3) 0.043(3) 0.025(2) 0.006(2) 0.014(2) -0.002(2)
C4 0.053(3) 0.045(3) 0.028(2) 0.012(2) 0.002(2) 0.005(2)
C5 0.032(2) 0.038(3) 0.038(3) 0.007(2) 0.005(2) 0.011(2)
C6 0.033(2) 0.029(2) 0.031(2) 0.0066(18) 0.0121(19) 0.0075(18)
C7 0.021(2) 0.0222(19) 0.026(2) 0.0022(16) 0.0044(16) 0.0019(15)
C8 0.025(2) 0.024(2) 0.028(2) 0.0037(17) 0.0018(17) 0.0016(16)
C9 0.032(3) 0.071(4) 0.026(2) 0.004(2) 0.001(2) -0.003(3)
C10 0.030(2) 0.049(3) 0.035(3) 0.001(2) 0.003(2) -0.007(2)
C11 0.050(3) 0.072(4) 0.047(3) 0.011(3) 0.015(3) -0.008(3)
C12 0.063(5) 0.083(5) 0.082(5) -0.006(4) 0.041(4) -0.021(4)
C13 0.036(4) 0.118(7) 0.096(7) -0.045(6) 0.018(4) -0.026(4)
C14 0.035(4) 0.174(11) 0.061(5) -0.027(6) -0.015(3) -0.008(5)
C15 0.037(3) 0.122(7) 0.035(3) -0.004(4) -0.001(3) -0.005(4)
C16 0.024(2) 0.0216(19) 0.028(2) 0.0003(16) 0.0055(17) -0.0024(16)
C17 0.034(2) 0.0203(19) 0.028(2) -0.0013(16) 0.0095(18) -0.0025(17)
C18 0.029(2) 0.027(2) 0.030(2) 0.0063(17) 0.0086(18) -0.0009(17)
C19 0.032(2) 0.044(3) 0.030(2) 0.007(2) 0.011(2) 0.001(2)
C20 0.038(3) 0.031(2) 0.029(2) 0.0049(19) 0.010(2) 0.0078(19)
C21 0.055(3) 0.049(3) 0.032(3) 0.000(2) 0.023(2) 0.015(3)
C22 0.048(3) 0.042(3) 0.025(2) -0.0035(19) 0.021(2) 0.007(2)
C23 0.051(3) 0.048(3) 0.033(3) -0.015(2) 0.012(2) 0.008(2)
C24 0.063(4) 0.070(4) 0.022(3) -0.011(2) 0.005(3) 0.025(3)
C25 0.091(5) 0.061(4) 0.038(3) 0.011(3) 0.040(4) 0.027(4)
C26 0.080(5) 0.050(4) 0.065(4) 0.005(3) 0.052(4) 0.001(3)
C27 0.041(3) 0.059(4) 0.044(3) -0.003(3) 0.020(3) 0.000(3)
C28 0.025(2) 0.0165(17) 0.024(2) 0.0003(15) 0.0078(16) 0.0052(15)
C29 0.0179(18) 0.0194(17) 0.0209(18) -0.0005(14) 0.0053(15) 0.0021(14)
C30 0.0179(17) 0.0167(16) 0.0223(18) 0.0000(15) 0.0063(15) 0.0011(14)
C31 0.024(2) 0.0187(18) 0.0207(19) -0.0026(15) 0.0069(16) -0.0013(15)
C32 0.026(2) 0.019(2) 0.042(3) -0.0050(17) 0.0076(19) -0.0058(15)
C33 0.024(2) 0.0224(19) 0.033(2) -0.0006(17) 0.0068(18) -0.0067(16)
C34 0.036(2) 0.026(2) 0.030(2) -0.0012(18) 0.0071(19) -0.0066(18)
C35 0.037(3) 0.034(2) 0.050(3) -0.002(2) 0.021(2) -0.007(2)
C36 0.028(2) 0.043(3) 0.062(4) 0.003(3) 0.008(2) 0.000(2)
C37 0.033(3) 0.072(4) 0.045(3) 0.017(3) -0.003(2) -0.001(3)
C38 0.035(3) 0.059(3) 0.033(3) 0.002(2) 0.008(2) -0.005(2)
C39 0.025(2) 0.0242(19) 0.026(2) -0.0024(16) 0.0113(17) -0.0050(16)
C40 0.026(2) 0.033(2) 0.034(2) -0.0012(19) 0.0105(19) -0.0041(18)
C41 0.029(2) 0.041(3) 0.043(3) -0.001(2) 0.013(2) -0.016(2)
C42 0.051(3) 0.026(2) 0.050(3) 0.003(2) 0.017(3) -0.012(2)
C43 0.041(3) 0.024(2) 0.051(3) 0.007(2) 0.012(2) 0.001(2)
C44 0.026(2) 0.026(2) 0.042(3) 0.0023(19) 0.011(2) -0.0053(17)
C45 0.0175(17) 0.0230(19) 0.0228(19) 0.0019(15) 0.0051(15) -0.0015(15)
C46 0.020(2) 0.027(2) 0.032(2) 0.0082(17) 0.0084(17) 0.0024(16)
C47 0.025(2) 0.024(2) 0.026(2) -0.0026(16) 0.0070(17) -0.0038(16)
C48 0.030(2) 0.031(2) 0.024(2) -0.0033(17) 0.0038(18) -0.0009(17)
C49 0.032(2) 0.0208(18) 0.026(2) -0.0003(16) 0.0053(18) 0.0025(16)

_geom_special_details            
;
 All esds (except the esd in the dihedral angle between two l.s. planes)
 are estimated using the full covariance matrix.  The cell esds are taken
 into account individually in the estimation of esds in distances, angles
 and torsion angles; correlations between esds in cell parameters are only
 used when they are defined by crystal symmetry.  An approximate (isotropic)
 treatment of cell esds is used for estimating esds involving l.s. planes.
;

loop_
_geom_bond_atom_site_label_1
_geom_bond_atom_site_label_2
_geom_bond_distance
_geom_bond_site_symmetry_2
_geom_bond_publ_flag
Cl1 C50 1.762(7) . ?
Cl2 C50 1.740(6) . ?
Cl3 C50 1.713(8) . ?
C50 H50 0.9800 . ?
Cl4 C51 1.727(9) . ?
Cl5 C51 1.714(9) . ?
Cl6 C51 1.683(10) . ?
C51 H51 0.9800 . ?
S1 O1 1.425(3) . ?
S1 O2 1.436(3) . ?
S1 N1 1.626(3) . ?
S1 C1 1.770(4) . ?
S2 O5 1.421(4) . ?
S2 O6 1.429(4) . ?
S2 N3 1.629(3) . ?
S2 C39 1.783(4) . ?
O3 N2 1.227(5) . ?
O4 N2 1.203(5) . ?
O7 N4 1.213(7) . ?
O8 N4 1.221(7) . ?
O9 C8 1.202(6) . ?
O10 C8 1.325(6) . ?
O10 C9 1.459(6) . ?
O11 C31 1.222(5) . ?
O12 C31 1.309(5) . ?
O12 C32 1.470(5) . ?
O13 C46 1.197(6) . ?
O14 C46 1.329(6) . ?
O14 H14 0.8200 . ?
O15 C49 1.318(6) . ?
O15 H15 0.8200 . ?
O16 C49 1.201(6) . ?
O17 C20 1.231(6) . ?
O18 C20 1.337(6) . ?
O18 C21 1.468(6) . ?
N1 C7 1.468(5) . ?
N1 C28 1.486(5) . ?
N2 C2 1.471(6) . ?
N3 C30 1.466(5) . ?
N3 C45 1.487(5) . ?
N4 C40 1.470(7) . ?
N5 C20 1.325(6) . ?
N5 C19 1.465(6) . ?
N5 H5A 0.94(3) . ?
C1 C2 1.391(6) . ?
C1 C6 1.397(6) . ?
C2 C3 1.380(7) . ?
C3 C4 1.365(8) . ?
C3 H3 0.9300 . ?
C4 C5 1.385(8) . ?
C4 H4 0.9300 . ?
C5 C6 1.386(7) . ?
C5 H5 0.9300 . ?
C6 H6 0.9300 . ?
C7 C8 1.532(6) . ?
C7 C16 1.541(6) . ?
C7 H7 0.9800 . ?
C9 C10 1.506(7) . ?
C9 H9A 0.9700 . ?
C9 H9B 0.9700 . ?
C10 C11 1.350(8) . ?
C10 C15 1.367(8) . ?
C11 C12 1.372(10) . ?
C11 H11 0.9300 . ?
C12 C13 1.379(13) . ?
C12 H12 0.9300 . ?
C13 C14 1.336(14) . ?
C13 H13 0.9300 . ?
C14 C15 1.384(11) . ?
C14 H14A 0.9300 . ?
C15 H15A 0.9300 . ?
C16 C17 1.527(6) . ?
C16 H16A 0.9700 . ?
C16 H16B 0.9700 . ?
C17 C18 1.519(6) . ?
C17 H17A 0.9700 . ?
C17 H17B 0.9700 . ?
C18 C19 1.530(7) . ?
C18 H18A 0.9700 . ?
C18 H18B 0.9700 . ?
C19 H19A 0.9700 . ?
C19 H19B 0.9700 . ?
C21 C22 1.502(8) . ?
C21 H21A 0.9700 . ?
C21 H21B 0.9700 . ?
C22 C27 1.374(8) . ?
C22 C23 1.387(8) . ?
C23 C24 1.403(9) . ?
C23 H23 0.9300 . ?
C24 C25 1.353(11) . ?
C24 H24 0.9300 . ?
C25 C26 1.373(11) . ?
C25 H25 0.9300 . ?
C26 C27 1.410(10) . ?
C26 H26 0.9300 . ?
C27 H27 0.9300 . ?
C28 C29 1.527(6) . ?
C28 H28A 0.9700 . ?
C28 H28B 0.9700 . ?
C29 C30 1.540(5) . ?
C29 H29A 0.9700 . ?
C29 H29B 0.9700 . ?
C30 C31 1.537(5) . ?
C30 H30 0.9800 . ?
C32 C33 1.494(6) . ?
C32 H32A 0.9700 . ?
C32 H32B 0.9700 . ?
C33 C38 1.383(7) . ?
C33 C34 1.389(7) . ?
C34 C35 1.386(7) . ?
C34 H34 0.9300 . ?
C35 C36 1.367(8) . ?
C35 H35 0.9300 . ?
C36 C37 1.369(9) . ?
C36 H36 0.9300 . ?
C37 C38 1.390(8) . ?
C37 H37 0.9300 . ?
C38 H38 0.9300 . ?
C39 C44 1.382(7) . ?
C39 C40 1.395(6) . ?
C40 C41 1.383(7) . ?
C41 C42 1.391(8) . ?
C41 H41 0.9300 . ?
C42 C43 1.373(8) . ?
C42 H42 0.9300 . ?
C43 C44 1.384(7) . ?
C43 H43 0.9300 . ?
C44 H44 0.9300 . ?
C45 C47 1.530(6) . ?
C45 C46 1.535(6) . ?
C45 H45 0.9800 . ?
C47 C48 1.526(6) . ?
C47 H47A 0.9700 . ?
C47 H47B 0.9700 . ?
C48 C49 1.514(7) . ?
C48 H48A 0.9700 . ?
C48 H48B 0.9700 . ?

loop_
_geom_angle_atom_site_label_1
_geom_angle_atom_site_label_2
_geom_angle_atom_site_label_3
_geom_angle
_geom_angle_site_symmetry_1
_geom_angle_site_symmetry_3
_geom_angle_publ_flag
Cl3 C50 Cl2 110.7(4) . . ?
Cl3 C50 Cl1 111.8(4) . . ?
Cl2 C50 Cl1 110.2(4) . . ?
Cl3 C50 H50 108.0 . . ?
Cl2 C50 H50 108.0 . . ?
Cl1 C50 H50 108.0 . . ?
Cl6 C51 Cl5 111.3(5) . . ?
Cl6 C51 Cl4 111.3(6) . . ?
Cl5 C51 Cl4 110.6(5) . . ?
Cl6 C51 H51 107.8 . . ?
Cl5 C51 H51 107.8 . . ?
Cl4 C51 H51 107.8 . . ?
O1 S1 O2 119.75(19) . . ?
O1 S1 N1 107.03(18) . . ?
O2 S1 N1 107.39(18) . . ?
O1 S1 C1 108.86(19) . . ?
O2 S1 C1 105.51(19) . . ?
N1 S1 C1 107.81(19) . . ?
O5 S2 O6 121.5(2) . . ?
O5 S2 N3 106.59(19) . . ?
O6 S2 N3 106.56(19) . . ?
O5 S2 C39 106.8(2) . . ?
O6 S2 C39 106.7(2) . . ?
N3 S2 C39 108.17(19) . . ?
C8 O10 C9 114.9(4) . . ?
C31 O12 C32 117.5(3) . . ?
C46 O14 H14 109.5 . . ?
C49 O15 H15 109.5 . . ?
C20 O18 C21 116.3(4) . . ?
C7 N1 C28 117.9(3) . . ?
C7 N1 S1 117.4(3) . . ?
C28 N1 S1 118.2(3) . . ?
O4 N2 O3 124.7(4) . . ?
O4 N2 C2 117.7(4) . . ?
O3 N2 C2 117.5(4) . . ?
C30 N3 C45 119.7(3) . . ?
C30 N3 S2 121.0(3) . . ?
C45 N3 S2 119.2(3) . . ?
O8 N4 O7 123.8(5) . . ?
O8 N4 C40 118.0(5) . . ?
O7 N4 C40 118.2(5) . . ?
C20 N5 C19 124.7(4) . . ?
C20 N5 H5A 114(4) . . ?
C19 N5 H5A 122(4) . . ?
C2 C1 C6 117.8(4) . . ?
C2 C1 S1 124.1(3) . . ?
C6 C1 S1 118.1(3) . . ?
C1 C2 C3 121.2(4) . . ?
C1 C2 N2 122.6(4) . . ?
C3 C2 N2 116.1(4) . . ?
C4 C3 C2 120.1(5) . . ?
C4 C3 H3 119.9 . . ?
C2 C3 H3 119.9 . . ?
C5 C4 C3 120.3(5) . . ?
C5 C4 H4 119.8 . . ?
C3 C4 H4 119.8 . . ?
C4 C5 C6 119.6(5) . . ?
C4 C5 H5 120.2 . . ?
C6 C5 H5 120.2 . . ?
C5 C6 C1 120.8(4) . . ?
C5 C6 H6 119.6 . . ?
C1 C6 H6 119.6 . . ?
N1 C7 C8 110.9(4) . . ?
N1 C7 C16 111.0(3) . . ?
C8 C7 C16 112.7(3) . . ?
N1 C7 H7 107.3 . . ?
C8 C7 H7 107.3 . . ?
C16 C7 H7 107.3 . . ?
O9 C8 O10 124.3(4) . . ?
O9 C8 C7 125.3(4) . . ?
O10 C8 C7 110.3(4) . . ?
O10 C9 C10 108.5(4) . . ?
O10 C9 H9A 110.0 . . ?
C10 C9 H9A 110.0 . . ?
O10 C9 H9B 110.0 . . ?
C10 C9 H9B 110.0 . . ?
H9A C9 H9B 108.4 . . ?
C11 C10 C15 119.2(6) . . ?
C11 C10 C9 123.0(5) . . ?
C15 C10 C9 117.6(5) . . ?
C12 C11 C10 121.0(7) . . ?
C12 C11 H11 119.5 . . ?
C10 C11 H11 119.5 . . ?
C11 C12 C13 119.3(7) . . ?
C11 C12 H12 120.3 . . ?
C13 C12 H12 120.3 . . ?
C14 C13 C12 120.1(7) . . ?
C14 C13 H13 119.9 . . ?
C12 C13 H13 119.9 . . ?
C13 C14 C15 120.1(8) . . ?
C13 C14 H14A 120.0 . . ?
C15 C14 H14A 120.0 . . ?
C10 C15 C14 120.2(7) . . ?
C10 C15 H15A 119.9 . . ?
C14 C15 H15A 119.9 . . ?
C17 C16 C7 112.5(3) . . ?
C17 C16 H16A 109.1 . . ?
C7 C16 H16A 109.1 . . ?
C17 C16 H16B 109.1 . . ?
C7 C16 H16B 109.1 . . ?
H16A C16 H16B 107.8 . . ?
C18 C17 C16 113.2(4) . . ?
C18 C17 H17A 108.9 . . ?
C16 C17 H17A 108.9 . . ?
C18 C17 H17B 108.9 . . ?
C16 C17 H17B 108.9 . . ?
H17A C17 H17B 107.8 . . ?
C17 C18 C19 113.7(4) . . ?
C17 C18 H18A 108.8 . . ?
C19 C18 H18A 108.8 . . ?
C17 C18 H18B 108.8 . . ?
C19 C18 H18B 108.8 . . ?
H18A C18 H18B 107.7 . . ?
N5 C19 C18 111.1(4) . . ?
N5 C19 H19A 109.4 . . ?
C18 C19 H19A 109.4 . . ?
N5 C19 H19B 109.4 . . ?
C18 C19 H19B 109.4 . . ?
H19A C19 H19B 108.0 . . ?
O17 C20 N5 124.8(5) . . ?
O17 C20 O18 121.8(4) . . ?
N5 C20 O18 113.4(4) . . ?
O18 C21 C22 112.0(4) . . ?
O18 C21 H21A 109.2 . . ?
C22 C21 H21A 109.2 . . ?
O18 C21 H21B 109.2 . . ?
C22 C21 H21B 109.2 . . ?
H21A C21 H21B 107.9 . . ?
C27 C22 C23 118.9(5) . . ?
C27 C22 C21 121.0(5) . . ?
C23 C22 C21 120.1(5) . . ?
C22 C23 C24 120.1(6) . . ?
C22 C23 H23 120.0 . . ?
C24 C23 H23 120.0 . . ?
C25 C24 C23 120.8(6) . . ?
C25 C24 H24 119.6 . . ?
C23 C24 H24 119.6 . . ?
C26 C25 C24 120.0(6) . . ?
C26 C25 H25 120.0 . . ?
C24 C25 H25 120.0 . . ?
C25 C26 C27 119.9(7) . . ?
C25 C26 H26 120.0 . . ?
C27 C26 H26 120.0 . . ?
C22 C27 C26 120.4(6) . . ?
C22 C27 H27 119.8 . . ?
C26 C27 H27 119.8 . . ?
N1 C28 C29 111.4(3) . . ?
N1 C28 H28A 109.4 . . ?
C29 C28 H28A 109.4 . . ?
N1 C28 H28B 109.4 . . ?
C29 C28 H28B 109.4 . . ?
H28A C28 H28B 108.0 . . ?
C28 C29 C30 110.3(3) . . ?
C28 C29 H29A 109.6 . . ?
C30 C29 H29A 109.6 . . ?
C28 C29 H29B 109.6 . . ?
C30 C29 H29B 109.6 . . ?
H29A C29 H29B 108.1 . . ?
N3 C30 C31 109.5(3) . . ?
N3 C30 C29 114.0(3) . . ?
C31 C30 C29 113.5(3) . . ?
N3 C30 H30 106.4 . . ?
C31 C30 H30 106.4 . . ?
C29 C30 H30 106.4 . . ?
O11 C31 O12 124.7(4) . . ?
O11 C31 C30 123.5(4) . . ?
O12 C31 C30 111.7(3) . . ?
O12 C32 C33 105.9(3) . . ?
O12 C32 H32A 110.6 . . ?
C33 C32 H32A 110.6 . . ?
O12 C32 H32B 110.6 . . ?
C33 C32 H32B 110.6 . . ?
H32A C32 H32B 108.7 . . ?
C38 C33 C34 118.6(5) . . ?
C38 C33 C32 120.2(4) . . ?
C34 C33 C32 121.1(4) . . ?
C35 C34 C33 120.3(5) . . ?
C35 C34 H34 119.9 . . ?
C33 C34 H34 119.9 . . ?
C36 C35 C34 120.7(5) . . ?
C36 C35 H35 119.7 . . ?
C34 C35 H35 119.7 . . ?
C35 C36 C37 119.6(5) . . ?
C35 C36 H36 120.2 . . ?
C37 C36 H36 120.2 . . ?
C36 C37 C38 120.6(5) . . ?
C36 C37 H37 119.7 . . ?
C38 C37 H37 119.7 . . ?
C33 C38 C37 120.3(5) . . ?
C33 C38 H38 119.9 . . ?
C37 C38 H38 119.9 . . ?
C44 C39 C40 118.2(4) . . ?
C44 C39 S2 119.4(3) . . ?
C40 C39 S2 122.4(4) . . ?
C41 C40 C39 121.6(5) . . ?
C41 C40 N4 117.0(4) . . ?
C39 C40 N4 121.4(4) . . ?
C40 C41 C42 119.0(5) . . ?
C40 C41 H41 120.5 . . ?
C42 C41 H41 120.5 . . ?
C43 C42 C41 119.9(5) . . ?
C43 C42 H42 120.1 . . ?
C41 C42 H42 120.1 . . ?
C42 C43 C44 120.7(5) . . ?
C42 C43 H43 119.6 . . ?
C44 C43 H43 119.6 . . ?
C39 C44 C43 120.6(4) . . ?
C39 C44 H44 119.7 . . ?
C43 C44 H44 119.7 . . ?
N3 C45 C47 112.2(3) . . ?
N3 C45 C46 111.4(3) . . ?
C47 C45 C46 112.9(3) . . ?
N3 C45 H45 106.6 . . ?
C47 C45 H45 106.6 . . ?
C46 C45 H45 106.6 . . ?
O13 C46 O14 119.9(4) . . ?
O13 C46 C45 122.1(4) . . ?
O14 C46 C45 117.7(4) . . ?
C48 C47 C45 115.8(4) . . ?
C48 C47 H47A 108.3 . . ?
C45 C47 H47A 108.3 . . ?
C48 C47 H47B 108.3 . . ?
C45 C47 H47B 108.3 . . ?
H47A C47 H47B 107.4 . . ?
C49 C48 C47 116.2(4) . . ?
C49 C48 H48A 108.2 . . ?
C47 C48 H48A 108.2 . . ?
C49 C48 H48B 108.2 . . ?
C47 C48 H48B 108.2 . . ?
H48A C48 H48B 107.4 . . ?
O16 C49 O15 123.8(4) . . ?
O16 C49 C48 125.9(4) . . ?
O15 C49 C48 110.4(4) . . ?

loop_
_geom_torsion_atom_site_label_1
_geom_torsion_atom_site_label_2
_geom_torsion_atom_site_label_3
_geom_torsion_atom_site_label_4
_geom_torsion
_geom_torsion_site_symmetry_1
_geom_torsion_site_symmetry_2
_geom_torsion_site_symmetry_3
_geom_torsion_site_symmetry_4
_geom_torsion_publ_flag
O1 S1 N1 C7 178.3(3) . . . . ?
O2 S1 N1 C7 -51.9(3) . . . . ?
C1 S1 N1 C7 61.3(3) . . . . ?
O1 S1 N1 C28 27.1(3) . . . . ?
O2 S1 N1 C28 156.8(3) . . . . ?
C1 S1 N1 C28 -89.9(3) . . . . ?
O5 S2 N3 C30 153.2(3) . . . . ?
O6 S2 N3 C30 22.1(4) . . . . ?
C39 S2 N3 C30 -92.3(3) . . . . ?
O5 S2 N3 C45 -29.2(4) . . . . ?
O6 S2 N3 C45 -160.2(3) . . . . ?
C39 S2 N3 C45 85.4(3) . . . . ?
O1 S1 C1 C2 -19.0(4) . . . . ?
O2 S1 C1 C2 -148.7(4) . . . . ?
N1 S1 C1 C2 96.8(4) . . . . ?
O1 S1 C1 C6 163.5(3) . . . . ?
O2 S1 C1 C6 33.8(4) . . . . ?
N1 S1 C1 C6 -80.7(4) . . . . ?
C6 C1 C2 C3 -0.3(7) . . . . ?
S1 C1 C2 C3 -177.8(4) . . . . ?
C6 C1 C2 N2 -179.3(4) . . . . ?
S1 C1 C2 N2 3.2(6) . . . . ?
O4 N2 C2 C1 98.0(5) . . . . ?
O3 N2 C2 C1 -85.3(6) . . . . ?
O4 N2 C2 C3 -81.0(6) . . . . ?
O3 N2 C2 C3 95.7(5) . . . . ?
C1 C2 C3 C4 1.2(8) . . . . ?
N2 C2 C3 C4 -179.7(5) . . . . ?
C2 C3 C4 C5 -1.4(9) . . . . ?
C3 C4 C5 C6 0.8(9) . . . . ?
C4 C5 C6 C1 0.1(8) . . . . ?
C2 C1 C6 C5 -0.3(7) . . . . ?
S1 C1 C6 C5 177.3(4) . . . . ?
C28 N1 C7 C8 60.5(4) . . . . ?
S1 N1 C7 C8 -90.8(4) . . . . ?
C28 N1 C7 C16 -65.7(5) . . . . ?
S1 N1 C7 C16 143.1(3) . . . . ?
C9 O10 C8 O9 0.6(7) . . . . ?
C9 O10 C8 C7 -176.6(4) . . . . ?
N1 C7 C8 O9 -12.0(6) . . . . ?
C16 C7 C8 O9 113.2(5) . . . . ?
N1 C7 C8 O10 165.2(4) . . . . ?
C16 C7 C8 O10 -69.6(5) . . . . ?
C8 O10 C9 C10 -171.2(5) . . . . ?
O10 C9 C10 C11 20.8(9) . . . . ?
O10 C9 C10 C15 -165.2(6) . . . . ?
C15 C10 C11 C12 1.8(12) . . . . ?
C9 C10 C11 C12 175.8(7) . . . . ?
C10 C11 C12 C13 0.0(13) . . . . ?
C11 C12 C13 C14 -0.1(15) . . . . ?
C12 C13 C14 C15 -1.7(17) . . . . ?
C11 C10 C15 C14 -3.6(13) . . . . ?
C9 C10 C15 C14 -177.9(9) . . . . ?
C13 C14 C15 C10 3.6(16) . . . . ?
N1 C7 C16 C17 -68.0(5) . . . . ?
C8 C7 C16 C17 166.9(4) . . . . ?
C7 C16 C17 C18 -176.7(4) . . . . ?
C16 C17 C18 C19 167.1(4) . . . . ?
C20 N5 C19 C18 167.7(4) . . . . ?
C17 C18 C19 N5 70.6(5) . . . . ?
C19 N5 C20 O17 179.4(5) . . . . ?
C19 N5 C20 O18 1.9(7) . . . . ?
C21 O18 C20 O17 1.9(7) . . . . ?
C21 O18 C20 N5 179.5(4) . . . . ?
C20 O18 C21 C22 82.4(6) . . . . ?
O18 C21 C22 C27 58.3(7) . . . . ?
O18 C21 C22 C23 -123.7(5) . . . . ?
C27 C22 C23 C24 0.0(7) . . . . ?
C21 C22 C23 C24 -178.0(5) . . . . ?
C22 C23 C24 C25 -0.9(8) . . . . ?
C23 C24 C25 C26 0.7(9) . . . . ?
C24 C25 C26 C27 0.5(9) . . . . ?
C23 C22 C27 C26 1.1(8) . . . . ?
C21 C22 C27 C26 179.1(5) . . . . ?
C25 C26 C27 C22 -1.4(9) . . . . ?
C7 N1 C28 C29 116.9(4) . . . . ?
S1 N1 C28 C29 -92.1(4) . . . . ?
N1 C28 C29 C30 178.1(3) . . . . ?
C45 N3 C30 C31 78.5(4) . . . . ?
S2 N3 C30 C31 -103.8(3) . . . . ?
C45 N3 C30 C29 -49.9(5) . . . . ?
S2 N3 C30 C29 127.8(3) . . . . ?
C28 C29 C30 N3 -149.4(3) . . . . ?
C28 C29 C30 C31 84.3(4) . . . . ?
C32 O12 C31 O11 -3.6(6) . . . . ?
C32 O12 C31 C30 179.6(4) . . . . ?
N3 C30 C31 O11 22.5(5) . . . . ?
C29 C30 C31 O11 151.2(4) . . . . ?
N3 C30 C31 O12 -160.7(3) . . . . ?
C29 C30 C31 O12 -32.0(5) . . . . ?
C31 O12 C32 C33 -173.1(4) . . . . ?
O12 C32 C33 C38 -76.8(6) . . . . ?
O12 C32 C33 C34 99.5(5) . . . . ?
C38 C33 C34 C35 -0.2(7) . . . . ?
C32 C33 C34 C35 -176.5(4) . . . . ?
C33 C34 C35 C36 1.0(8) . . . . ?
C34 C35 C36 C37 -1.1(9) . . . . ?
C35 C36 C37 C38 0.4(10) . . . . ?
C34 C33 C38 C37 -0.5(8) . . . . ?
C32 C33 C38 C37 175.9(5) . . . . ?
C36 C37 C38 C33 0.4(10) . . . . ?
O5 S2 C39 C44 158.3(4) . . . . ?
O6 S2 C39 C44 -70.4(4) . . . . ?
N3 S2 C39 C44 43.9(4) . . . . ?
O5 S2 C39 C40 -22.5(4) . . . . ?
O6 S2 C39 C40 108.9(4) . . . . ?
N3 S2 C39 C40 -136.8(4) . . . . ?
C44 C39 C40 C41 -1.1(7) . . . . ?
S2 C39 C40 C41 179.6(4) . . . . ?
C44 C39 C40 N4 178.0(5) . . . . ?
S2 C39 C40 N4 -1.2(7) . . . . ?
O8 N4 C40 C41 -71.7(7) . . . . ?
O7 N4 C40 C41 107.9(7) . . . . ?
O8 N4 C40 C39 109.1(6) . . . . ?
O7 N4 C40 C39 -71.3(7) . . . . ?
C39 C40 C41 C42 0.6(8) . . . . ?
N4 C40 C41 C42 -178.6(5) . . . . ?
C40 C41 C42 C43 0.8(9) . . . . ?
C41 C42 C43 C44 -1.5(9) . . . . ?
C40 C39 C44 C43 0.4(7) . . . . ?
S2 C39 C44 C43 179.6(4) . . . . ?
C42 C43 C44 C39 0.9(8) . . . . ?
C30 N3 C45 C47 110.1(4) . . . . ?
S2 N3 C45 C47 -67.6(4) . . . . ?
C30 N3 C45 C46 -122.1(4) . . . . ?
S2 N3 C45 C46 60.2(4) . . . . ?
N3 C45 C46 O13 -144.2(4) . . . . ?
C47 C45 C46 O13 -16.8(6) . . . . ?
N3 C45 C46 O14 41.5(5) . . . . ?
C47 C45 C46 O14 168.9(4) . . . . ?
N3 C45 C47 C48 -162.9(4) . . . . ?
C46 C45 C47 C48 70.1(5) . . . . ?
C45 C47 C48 C49 62.0(5) . . . . ?
C47 C48 C49 O16 -3.7(7) . . . . ?
C47 C48 C49 O15 176.1(4) . . . . ?

_refine_diff_density_max         0.827
_refine_diff_density_min         -0.748
_refine_diff_density_rms         0.072

_shelx_res_file                  
;

    3.res created by SHELXL-2014/7


TITL 3_a.res in P2(1)
REM Old TITL 3 in P2(1)
REM SHELXT solution in P2(1)
REM R1 0.132, Rweak 0.048, Alpha 0.008, Orientation as input
REM Flack x = 0.138 ( 0.010 ) from Parsons' quotients
REM Formula found by SHELXT: C55 N3 O19 Cl5
CELL 0.71073 14.5442 14.2345 14.746 90 106.978 90
ZERR 2 0.0002 0.0002 0.0002 0 0.002 0
LATT -1
SYMM -X,0.5+Y,-Z
SFAC C H N O S Cl
UNIT 102 106 10 36 4 12

L.S. 10
PLAN  20
BOND $H
LIST 6
FMAP 2
ACTA
CONF

OMIT   1   0   1
OMIT  -1   5   3
OMIT  -1  -5   3
OMIT  -6  -2   5
OMIT   0   3   1
OMIT  -6   2   5
OMIT  -3   0   7

EADP O8 O7
DFIX 0.96 N5 H5A

WGHT    0.080700    2.471800
FVAR       0.28516
CL1   6    0.924775    0.285959    0.114799    11.00000    0.06482    0.11599 =
         0.05056    0.01295    0.02193    0.01278
CL2   6    0.763956    0.348556    0.174613    11.00000    0.04540    0.08098 =
         0.10845    0.01305    0.02037    0.01698
CL3   6    0.948630    0.336924    0.309190    11.00000    0.07251    0.13436 =
         0.06402   -0.02540    0.00558    0.02607
C50   1    0.872808    0.288360    0.208762    11.00000    0.05322    0.04736 =
         0.06081    0.01336    0.02198    0.01037
AFIX  13
H50   2    0.859699    0.223424    0.223281    11.00000   -1.20000
AFIX   0

CL4   6   -0.025685    0.682058    0.065650    11.00000    0.09777    0.19590 =
         0.09031   -0.03139    0.04205   -0.01859
CL5   6   -0.160025    0.763780    0.147335    11.00000    0.09208    0.14555 =
         0.14205   -0.04506    0.00345    0.03552
CL6   6   -0.100570    0.577325    0.189802    11.00000    0.30583    0.12793 =
         0.23674    0.06589    0.09839   -0.06479
C51   1   -0.067494    0.684977    0.163818    11.00000    0.04467    0.09411 =
         0.05990   -0.00765    0.01210   -0.01151
AFIX  13
H51   2   -0.014777    0.706463    0.217906    11.00000   -1.20000
AFIX   0
S1    5    0.536112    0.312394    0.641745    11.00000    0.02564    0.01620 =
         0.01915    0.00024    0.00784    0.00086
S2    5    0.174707    0.598158    0.584800    11.00000    0.02076    0.01975 =
         0.03294   -0.00073    0.01394   -0.00041
O1    4    0.434553    0.310804    0.625028    11.00000    0.02785    0.02417 =
         0.02606   -0.00119    0.00563   -0.00270
O2    4    0.578462    0.260521    0.580570    11.00000    0.04353    0.02151 =
         0.02349   -0.00342    0.01491    0.00212
O3    4    0.428183    0.374428    0.821323    11.00000    0.05114    0.03334 =
         0.06380   -0.00448    0.02789    0.00667
O4    4    0.387539    0.229044    0.797910    11.00000    0.03794    0.04001 =
         0.05641    0.00240    0.01940   -0.00950
O5    4    0.096293    0.644326    0.519428    11.00000    0.02129    0.03063 =
         0.05593    0.01060    0.01716    0.00565
O6    4    0.209181    0.627102    0.681602    11.00000    0.03755    0.03288 =
         0.03967   -0.01226    0.02383   -0.00952
O7    4   -0.050804    0.564222    0.586250    11.00000    0.07478    0.07915 =
         0.07648   -0.00406    0.01422    0.02789
O8    4   -0.078439    0.516084    0.442838    11.00000    0.07478    0.07915 =
         0.07648   -0.00406    0.01422    0.02789
O9    4    0.676569    0.472167    0.820586    11.00000    0.03161    0.05013 =
         0.02541   -0.00561    0.00618    0.00415
O10   4    0.812882    0.456135    0.781038    11.00000    0.02310    0.05902 =
         0.02579    0.00256   -0.00185    0.00064
O11   4    0.356923    0.774747    0.599878    11.00000    0.02627    0.01618 =
         0.03545   -0.00215    0.00895    0.00110
O12   4    0.500471    0.703067    0.643448    11.00000    0.02084    0.01966 =
         0.03896   -0.00075    0.00449   -0.00252
O13   4    0.127606    0.695166    0.318702    11.00000    0.03677    0.04078 =
         0.03657    0.00627   -0.00162    0.00960
O14   4    0.206871    0.777479    0.442051    11.00000    0.02495    0.02159 =
         0.04032    0.00458    0.00646    0.00357
AFIX 147
H14   2    0.251075    0.769259    0.490706    11.00000   -1.50000
AFIX   0
O15   4    0.306988    0.487066    0.186069    11.00000    0.03382    0.05559 =
         0.02636   -0.00811    0.00799   -0.00025
AFIX 147
H15   2    0.361604    0.482862    0.181269    11.00000   -1.50000
AFIX   0
O16   4    0.385154    0.515124    0.337206    11.00000    0.03105    0.03887 =
         0.02861   -0.00463    0.00901    0.00199
O17   4    0.459729    0.490061    0.131497    11.00000    0.04254    0.05393 =
         0.03028   -0.00829    0.01377   -0.00183
O18   4    0.614264    0.510827    0.137201    11.00000    0.03948    0.04757 =
         0.03241    0.00217    0.01657    0.01006
N1    3    0.567136    0.421796    0.638286    11.00000    0.01937    0.01654 =
         0.02553    0.00061    0.00737    0.00225
N2    3    0.446129    0.291170    0.813259    11.00000    0.03494    0.03218 =
         0.03072    0.00091    0.01898    0.00002
N3    3    0.265459    0.605583    0.541464    11.00000    0.01751    0.02053 =
         0.02308    0.00270    0.00792   -0.00170
N4    3   -0.033197    0.514327    0.526781    11.00000    0.02489    0.04387 =
         0.05997   -0.00735    0.00375   -0.00144
N5    3    0.572655    0.521107    0.270542    11.00000    0.03281    0.03520 =
         0.02605    0.00250    0.00884   -0.00223
H5A   2    0.522747    0.518932    0.299163    11.00000   -1.20000
C1    1    0.592110    0.269616    0.757425    11.00000    0.03001    0.01860 =
         0.01933    0.00297    0.00807    0.00323
C2    1    0.547365    0.264968    0.828751    11.00000    0.02905    0.02593 =
         0.02755   -0.00055    0.01218    0.00077
C3    1    0.596059    0.233710    0.918560    11.00000    0.04686    0.04315 =
         0.02529    0.00635    0.01357   -0.00151
AFIX  43
H3    2    0.564512    0.229977    0.964963    11.00000   -1.20000
AFIX   0
C4    1    0.690399    0.208278    0.939366    11.00000    0.05344    0.04494 =
         0.02820    0.01154    0.00232    0.00489
AFIX  43
H4    2    0.723331    0.188599    1.000345    11.00000   -1.20000
AFIX   0
C5    1    0.737343    0.211624    0.870156    11.00000    0.03202    0.03779 =
         0.03804    0.00741    0.00511    0.01069
AFIX  43
H5    2    0.801424    0.193535    0.884304    11.00000   -1.20000
AFIX   0
C6    1    0.688326    0.242072    0.779692    11.00000    0.03329    0.02899 =
         0.03051    0.00662    0.01211    0.00749
AFIX  43
H6    2    0.719881    0.244196    0.733217    11.00000   -1.20000
AFIX   0
C7    1    0.669847    0.442111    0.656363    11.00000    0.02107    0.02216 =
         0.02624    0.00218    0.00440    0.00192
AFIX  13
H7    2    0.699721    0.385946    0.638831    11.00000   -1.20000
AFIX   0
C8    1    0.718095    0.460043    0.762017    11.00000    0.02505    0.02406 =
         0.02774    0.00375    0.00184    0.00160
C9    1    0.866053    0.466784    0.881012    11.00000    0.03156    0.07121 =
         0.02644    0.00400    0.00091   -0.00277
AFIX  23
H9A   2    0.855593    0.412474    0.916486    11.00000   -1.20000
H9B   2    0.843975    0.522202    0.906772    11.00000   -1.20000
AFIX   0
C10   1    0.971375    0.476063    0.889341    11.00000    0.03004    0.04868 =
         0.03452    0.00091    0.00324   -0.00658
C11   1    1.003875    0.502663    0.816317    11.00000    0.04961    0.07184 =
         0.04698    0.01055    0.01537   -0.00777
AFIX  43
H11   2    0.960333    0.512046    0.756783    11.00000   -1.20000
AFIX   0
C12   1    1.100150    0.516049    0.828643    11.00000    0.06327    0.08291 =
         0.08202   -0.00587    0.04101   -0.02081
AFIX  43
H12   2    1.121816    0.534374    0.777901    11.00000   -1.20000
AFIX   0
C13   1    1.164502    0.502063    0.917029    11.00000    0.03602    0.11774 =
         0.09647   -0.04477    0.01759   -0.02639
AFIX  43
H13   2    1.229914    0.510926    0.926027    11.00000   -1.20000
AFIX   0
C14   1    1.133074    0.475808    0.989759    11.00000    0.03460    0.17367 =
         0.06065   -0.02656   -0.01451   -0.00838
AFIX  43
H14A  2    1.176773    0.464781    1.048874    11.00000   -1.20000
AFIX   0
C15   1    1.035554    0.464994    0.977253    11.00000    0.03690    0.12238 =
         0.03537   -0.00364   -0.00075   -0.00490
AFIX  43
H15A  2    1.013634    0.450163    1.028776    11.00000   -1.20000
AFIX   0
C16   1    0.685311    0.523249    0.593152    11.00000    0.02409    0.02161 =
         0.02807    0.00035    0.00554   -0.00239
AFIX  23
H16A  2    0.647147    0.576828    0.601027    11.00000   -1.20000
H16B  2    0.752379    0.541867    0.613671    11.00000   -1.20000
AFIX   0
C17   1    0.657720    0.496442    0.488374    11.00000    0.03416    0.02033 =
         0.02752   -0.00125    0.00955   -0.00246
AFIX  23
H17A  2    0.693106    0.440556    0.481172    11.00000   -1.20000
H17B  2    0.589765    0.481253    0.467114    11.00000   -1.20000
AFIX   0
C18   1    0.677911    0.573728    0.425796    11.00000    0.02929    0.02652 =
         0.03024    0.00631    0.00855   -0.00085
AFIX  23
H18A  2    0.741619    0.598870    0.455383    11.00000   -1.20000
H18B  2    0.632055    0.624190    0.421705    11.00000   -1.20000
AFIX   0
C19   1    0.672137    0.540999    0.325469    11.00000    0.03164    0.04424 =
         0.02968    0.00722    0.01063    0.00073
AFIX  23
H19A  2    0.698210    0.589347    0.293685    11.00000   -1.20000
H19B  2    0.710704    0.484777    0.328956    11.00000   -1.20000
AFIX   0
C20   1    0.543150    0.507501    0.177649    11.00000    0.03831    0.03065 =
         0.02881    0.00487    0.01017    0.00782
C21   1    0.586848    0.495552    0.034323    11.00000    0.05547    0.04879 =
         0.03234   -0.00050    0.02299    0.01459
AFIX  23
H21A  2    0.537958    0.447051    0.017391    11.00000   -1.20000
H21B  2    0.642400    0.473628    0.016662    11.00000   -1.20000
AFIX   0
C22   1    0.549004    0.583482   -0.020061    11.00000    0.04817    0.04224 =
         0.02530   -0.00354    0.02068    0.00696
C23   1    0.458383    0.584116   -0.085415    11.00000    0.05116    0.04800 =
         0.03285   -0.01531    0.01171    0.00821
AFIX  43
H23   2    0.420151    0.530569   -0.094199    11.00000   -1.20000
AFIX   0
C24   1    0.424353    0.665482   -0.138280    11.00000    0.06320    0.07029 =
         0.02187   -0.01120    0.00478    0.02497
AFIX  43
H24   2    0.363904    0.665157   -0.182630    11.00000   -1.20000
AFIX   0
C25   1    0.478465    0.744404   -0.125478    11.00000    0.09111    0.06060 =
         0.03758    0.01060    0.03955    0.02713
AFIX  43
H25   2    0.454890    0.798110   -0.160469    11.00000   -1.20000
AFIX   0
C26   1    0.568183    0.745218   -0.060835    11.00000    0.07971    0.05025 =
         0.06486    0.00520    0.05182    0.00094
AFIX  43
H26   2    0.605211    0.799595   -0.051655    11.00000   -1.20000
AFIX   0
C27   1    0.604115    0.663492   -0.008375    11.00000    0.04053    0.05887 =
         0.04418   -0.00286    0.02030    0.00041
AFIX  43
H27   2    0.665457    0.663744    0.034374    11.00000   -1.20000
AFIX   0
C28   1    0.505895    0.495063    0.663276    11.00000    0.02462    0.01647 =
         0.02406    0.00034    0.00778    0.00521
AFIX  23
H28A  2    0.545889    0.547292    0.693817    11.00000   -1.20000
H28B  2    0.475068    0.469246    0.707880    11.00000   -1.20000
AFIX   0
C29   1    0.429112    0.530481    0.575486    11.00000    0.01788    0.01940 =
         0.02090   -0.00046    0.00525    0.00212
AFIX  23
H29A  2    0.390136    0.478138    0.543714    11.00000   -1.20000
H29B  2    0.459718    0.558466    0.531730    11.00000   -1.20000
AFIX   0
C30   1    0.364620    0.603863    0.603736    11.00000    0.01788    0.01674 =
         0.02225   -0.00001    0.00635    0.00107
AFIX  13
H30   2    0.360991    0.585665    0.666694    11.00000   -1.20000
AFIX   0
C31   1    0.406391    0.703840    0.613784    11.00000    0.02420    0.01871 =
         0.02074   -0.00258    0.00693   -0.00129
C32   1    0.550092    0.794197    0.655693    11.00000    0.02566    0.01908 =
         0.04184   -0.00499    0.00756   -0.00577
AFIX  23
H32A  2    0.537482    0.829198    0.707234    11.00000   -1.20000
H32B  2    0.528668    0.831212    0.598123    11.00000   -1.20000
AFIX   0
C33   1    0.654731    0.772128    0.677741    11.00000    0.02442    0.02244 =
         0.03326   -0.00056    0.00682   -0.00674
C34   1    0.701374    0.776557    0.607989    11.00000    0.03601    0.02579 =
         0.03035   -0.00119    0.00712   -0.00659
AFIX  43
H34   2    0.668152    0.796760    0.547283    11.00000   -1.20000
AFIX   0
C35   1    0.797217    0.750992    0.628493    11.00000    0.03651    0.03429 =
         0.04986   -0.00241    0.02131   -0.00700
AFIX  43
H35   2    0.828119    0.755100    0.581608    11.00000   -1.20000
AFIX   0
C36   1    0.846770    0.719807    0.716907    11.00000    0.02778    0.04349 =
         0.06187    0.00252    0.00797   -0.00041
AFIX  43
H36   2    0.910761    0.701752    0.729872    11.00000   -1.20000
AFIX   0
C37   1    0.801612    0.715316    0.786261    11.00000    0.03339    0.07216 =
         0.04501    0.01693   -0.00299   -0.00079
AFIX  43
H37   2    0.835322    0.694510    0.846595    11.00000   -1.20000
AFIX   0
C38   1    0.705797    0.741589    0.767287    11.00000    0.03460    0.05921 =
         0.03314    0.00213    0.00799   -0.00490
AFIX  43
H38   2    0.675921    0.738610    0.815030    11.00000   -1.20000
AFIX   0
C39   1    0.142251    0.477428    0.585675    11.00000    0.02469    0.02416 =
         0.02560   -0.00238    0.01131   -0.00504
C40   1    0.046792    0.447303    0.557423    11.00000    0.02555    0.03271 =
         0.03402   -0.00122    0.01047   -0.00406
C41   1    0.023090    0.353290    0.558118    11.00000    0.02889    0.04083 =
         0.04336   -0.00075    0.01250   -0.01617
AFIX  43
H41   2   -0.040881    0.334341    0.538539    11.00000   -1.20000
AFIX   0
C42   1    0.096348    0.287472    0.588537    11.00000    0.05075    0.02586 =
         0.05032    0.00266    0.01687   -0.01216
AFIX  43
H42   2    0.081629    0.223906    0.588716    11.00000   -1.20000
AFIX   0
C43   1    0.190390    0.316519    0.618286    11.00000    0.04084    0.02444 =
         0.05077    0.00690    0.01166    0.00059
AFIX  43
H43   2    0.239081    0.272457    0.639971    11.00000   -1.20000
AFIX   0
C44   1    0.213561    0.410653    0.616370    11.00000    0.02592    0.02618 =
         0.04158    0.00231    0.01082   -0.00526
AFIX  43
H44   2    0.277677    0.429134    0.635909    11.00000   -1.20000
AFIX   0
C45   1    0.247067    0.610544    0.436939    11.00000    0.01746    0.02300 =
         0.02279    0.00192    0.00513   -0.00146
AFIX  13
H45   2    0.309747    0.619095    0.425795    11.00000   -1.20000
AFIX   0
C46   1    0.186468    0.696930    0.394830    11.00000    0.01993    0.02733 =
         0.03202    0.00816    0.00835    0.00240
C47   1    0.205385    0.518914    0.387621    11.00000    0.02469    0.02434 =
         0.02630   -0.00262    0.00700   -0.00377
AFIX  23
H47A  2    0.238760    0.466851    0.425695    11.00000   -1.20000
H47B  2    0.138390    0.515081    0.386196    11.00000   -1.20000
AFIX   0
C48   1    0.211268    0.506417    0.286671    11.00000    0.02978    0.03073 =
         0.02434   -0.00329    0.00381   -0.00088
AFIX  23
H48A  2    0.178830    0.448363    0.261509    11.00000   -1.20000
H48B  2    0.176036    0.557377    0.248194    11.00000   -1.20000
AFIX   0
C49   1    0.311342    0.503895    0.275124    11.00000    0.03175    0.02078 =
         0.02559   -0.00031    0.00528    0.00250
HKLF 4

REM  3_a.res in P2(1)
REM R1 =  0.0552 for   12142 Fo > 4sig(Fo)  and  0.0611 for all   13403 data
REM    738 parameters refined using      2 restraints

END

WGHT      0.0907      2.1294

REM Highest difference peak  0.827,  deepest hole -0.748,  1-sigma level  0.072
Q1    1  -0.1038  0.4943  0.4833  11.00000  0.05    0.83
Q2    1  -0.1787  0.6964  0.1757  11.00000  0.05    0.78
Q3    1  -0.0777  0.5590  0.5569  11.00000  0.05    0.74
Q4    1  -0.0168  0.6102  0.0930  11.00000  0.05    0.70
Q5    1  -0.0206  0.5751  0.6185  11.00000  0.05    0.67
Q6    1   0.1132  0.5959  0.5401  11.00000  0.05    0.53
Q7    1   0.5944  0.3146  0.6903  11.00000  0.05    0.51
Q8    1  -0.1250  0.5710  0.1340  11.00000  0.05    0.50
Q9    1  -0.1468  0.6008  0.2042  11.00000  0.05    0.49
Q10   1  -0.0403  0.5227  0.4195  11.00000  0.05    0.48
Q11   1   0.9814  0.3762  0.2725  11.00000  0.05    0.45
Q12   1  -0.1406  0.7697  0.0846  11.00000  0.05    0.43
Q13   1   0.4750  0.3148  0.5959  11.00000  0.05    0.41
Q14   1   0.2322  0.5974  0.6342  11.00000  0.05    0.34
Q15   1   0.3075  0.7730  0.5469  11.00000  0.05    0.34
Q16   1   0.0547  0.6168  0.4895  11.00000  0.05    0.32
Q17   1  -0.0556  0.5475  0.2038  11.00000  0.05    0.31
Q18   1   0.3971  0.5064  0.0725  11.00000  0.05    0.31
Q19   1   0.8243  0.3538  0.2313  11.00000  0.05    0.30
Q20   1  -0.0863  0.6836  0.0424  11.00000  0.05    0.29
;
_shelx_res_checksum              54167
